# Supplementary material for: Crystal structure and Hirshfeld surface analysis of (Z)-3-methyl-4-(thio­phen-2-yl­methyl­idene)isoxazol-5(4H)-one
Source: Acta Crystallogr E Crystallogr Commun. 2021 Mar 12;77(Pt 4):378–82. doi: 10.1107/S2056989021002632 (PMC8025857; doi:10.1107/S2056989021002632)
Supplement: Supplementary file 1 [file e-77-00378-sup1.cif]

##############################################################################
#                                                                            #
# This CIF contains the data in a paper accepted for publication in          #
# Acta Crystallographica Section E. It conforms to the requirements of       #
# Notes for Authors for Acta Crystallographica Section E, and has been       #
# peer reviewed under the auspices of the IUCr Commission on Journals.       #
#                                                                            #
# Full details of the Crystallographic Information File format               #
# are given in the paper "The Crystallographic Information File (CIF):       #
# a New Standard Archive File for Crystallography" by S. R. Hall, F. H.      #
# Allen and I. D. Brown [Acta Cryst. (1991), A47, 655-685].                  #
#                                                                            #
# The current version of the core CIF dictionary is obtainable from          #
# ftp://ftp.iucr.org/pub/cif_core.dic.                                       #
#                                                                            #
# Software is freely available for graphical display of the structure(s)     #
# in this CIF. For information consult the CIF software page                 #
# http://www.iucr.org/resources/cif/software.                                #
#                                                                            #
# This file may be used for bona fide research purposes within the           #
# scientific community so long as proper attribution is given to the journal # 
# article from which it was obtained.                                        #
#                                                                            #
##############################################################################
data_I
_audit_creation_method     'from SHELXL-97'
_journal_date_recd_electronic     2020-10-27
_journal_date_accepted     2021-03-09
_journal_name_full     'Acta Crystallographica, Section E'
_journal_year     2021
_journal_volume     77
_journal_issue      4
_journal_page_first     378
_journal_page_last     382
_journal_paper_category     GO
_journal_paper_doi     10.1107/S2056989021002632
_journal_coeditor_code     ZN2002
_publ_contact_author_name     'Hamdouni,  Noudjoud'
_publ_contact_author_address
;
Laboratoire de Cristallographie
D\'epartement de Physique
Universit\'e Mentouri Constantine
25000  Alg\'erie.
;
_publ_contact_author_email     'n_hamdouni@yahoo.fr'
_publ_contact_author_fax     ' '
_publ_contact_author_phone     '00 213 57 53 20 93'
_publ_section_title
;
Crystal structure and Hirshfeld surface analysis of
(<i>Z</i>)-3-methyl-4-(thiophen-2-ylmethylidene)isoxazol-5(4<i>H</i>)-one
;
_publ_section_title_footnote     .
loop_
    _publ_author_name
    _publ_author_footnote
    _publ_author_address
    'Laroum, Rima' .
;
Laboratoire de Synth\`ese de Mol\'ecules d'Int\'er\^ets Biologiques
D\'epartement de Chimie
Universit\'e Mentouri Constantine
25000 Algeria
;
    'Benouatas, Assia' .
;
Laboratoire de Cristallographie
D\'epartement de Physique
Universit\'e Mentouri Constantine
25000 Algeria
;
    'Hamdouni, Noudjoud' .
;
Laboratoire de Cristallographie
D\'epartement de Physique
Universit\'e Mentouri Constantine
25000 Algeria
;
    'Zemamouche, Wissame' .
;
Laboratoire de Cristallographie
D\'epartement de Physique
Universit\'e Mentouri Constantine
25000 Algeria
;
    'Boudjada, Ali' .
;
Laboratoire de Cristallographie
D\'epartement de Physique
Universit\'e Mentouri Constantine
25000 Algeria
;
    'Debache, Abdelmadjid' .
;
Laboratoire de Synth\`ese de Mol\'ecules d'Int\'er\^ets Biologiques
D\'epartement de Chimie
Universit\'e Mentouri Constantine
25000 Algeria
;
_publ_section_synopsis
;
The title compound, C~9~H~7~NO~2~S, crystallizes with two independent molecules
(<i>A</i> and <i>B</i>) in the asymmetric unit with <i>Z</i> = 4.In the
molecular skeleton of title compound, the angle between mean planes of the two
molecules <i>A</i> and <i>B</i> is 4.09(1)\%. The two molecules <i>A</i> and
<i>B</i> are involved in intermolecular C---H...O and C---H...N hydrogen
bonds.
;
_chemical_name_systematic
;
(<i>Z</i>)-3-Methyl-4-(thiophen-2-ylmethylidene)isoxazol-5(4<i>H</i>)-one
;
_chemical_name_common     ?
_chemical_formula_moiety     'C9 H7 N O2 S'
_chemical_formula_sum     'C9 H7 N O2 S'
_chemical_formula_iupac     'C9 H7 N O2 S'
_chemical_formula_weight     193.22
_chemical_melting_point     ?
_chemical_compound_source     'see text'
_symmetry_cell_setting     monoclinic
_symmetry_space_group_name_H-M     'P 21/c'
_symmetry_space_group_name_Hall     '-P 2ybc'
loop_
    _symmetry_equiv_pos_as_xyz
    'x, y, z'
    '-x, y+1/2, -z+1/2'
    '-x, -y, -z'
    'x, -y-1/2, z-1/2'
_cell_length_a     10.4660(4)
_cell_length_b     12.1614(5)
_cell_length_c     14.7636(6)
_cell_angle_alpha     90
_cell_angle_beta     110.3620(10)
_cell_angle_gamma     90
_cell_volume     1761.71(12)
_cell_formula_units_Z     8
_cell_measurement_reflns_used     6745
_cell_measurement_theta_min     2.229
_cell_measurement_theta_max     33.165
_cell_measurement_temperature     301(2)
_exptl_crystal_description     'needle'
_exptl_crystal_colour     'white'
_exptl_crystal_size_max     0.31
_exptl_crystal_size_mid     0.20
_exptl_crystal_size_min     0.10
_exptl_crystal_density_diffrn     1.457
_exptl_crystal_density_meas     ?
_exptl_crystal_density_method     'not measured'
_exptl_crystal_F_000     800
_exptl_absorpt_coefficient_mu     0.329
_exptl_absorpt_correction_type     multi-scan
_exptl_absorpt_process_details
;
(CrysAlis PRO; Agilent, 2013))
;
_exptl_absorpt_correction_T_min     0.75823
_exptl_absorpt_correction_T_max     0.968
_exptl_special_details     ?
_diffrn_ambient_temperature     301(2)
_diffrn_source     'Enhance (Mo) X-ray Source'
_diffrn_radiation_type     MoK\a
_diffrn_radiation_wavelength     0.71073
_diffrn_measurement_device_type     'Agilent Technologies Xcalibur, Eos'
_diffrn_measurement_method     '\w scans'
_diffrn_detector_area_resol_mean     8.02
_diffrn_reflns_number     72470
_diffrn_reflns_av_R_equivalents     0.0844
_diffrn_reflns_av_unetI/netI     0.043
_diffrn_reflns_theta_min     2.229
_diffrn_reflns_theta_max     33.166
_diffrn_reflns_theta_full     25.242
_diffrn_measured_fraction_theta_max     1
_diffrn_measured_fraction_theta_full     1
_diffrn_reflns_limit_h_min     -16
_diffrn_reflns_limit_h_max     16
_diffrn_reflns_limit_k_min     -18
_diffrn_reflns_limit_k_max     18
_diffrn_reflns_limit_l_min     -22
_diffrn_reflns_limit_l_max     22
_refine_special_details     ?
_reflns_number_total     6743
_reflns_number_gt     4110
_reflns_threshold_expression     'I > 2\s(I)'
_refine_ls_structure_factor_coef     Fsqd
_refine_ls_matrix_type     full
_refine_ls_R_factor_all     0.1326
_refine_ls_R_factor_gt     0.0785
_refine_ls_wR_factor_gt     0.2063
_refine_ls_wR_factor_ref     0.2391
_refine_ls_goodness_of_fit_ref     1.072
_refine_ls_restrained_S_all     1.072
_refine_ls_number_reflns     6743
_refine_ls_number_parameters     235
_refine_ls_number_restraints     0
_refine_ls_number_constraints     0
_refine_ls_hydrogen_treatment     constr
_refine_ls_weighting_scheme     calc
_refine_ls_weighting_details
              'w=1/[\s^2^(Fo^2^)+(0.1035P)^2^+1.1548P] where P=(Fo^2^+2Fc^2^)/3'
_atom_sites_solution_hydrogens     geom
_atom_sites_solution_primary     direct
_atom_sites_solution_secondary     difmap
_refine_ls_shift/su_max     0
_refine_ls_shift/su_mean     0
_refine_diff_density_max     0.599
_refine_diff_density_min     -0.539
_refine_ls_extinction_method     none
loop_
    _atom_type_symbol
    _atom_type_description
    _atom_type_scat_dispersion_real
    _atom_type_scat_dispersion_imag
    _atom_type_scat_source
    C C 0.0033 0.0016 'International Tables Vol C Tables 4.2.6.8 and 6.1.1.4'
    H H 0 0 'International Tables Vol C Tables 4.2.6.8 and 6.1.1.4'
    N N 0.0061 0.0033 'International Tables Vol C Tables 4.2.6.8 and 6.1.1.4'
    O O 0.0106 0.006 'International Tables Vol C Tables 4.2.6.8 and 6.1.1.4'
    S S 0.1246 0.1234 'International Tables Vol C Tables 4.2.6.8 and 6.1.1.4'
_computing_data_collection
;
CrysAlis PRO (Agilent, 2013)
;
_computing_cell_refinement
;
CrysAlis PRO (Agilent, 2013)
;
_computing_data_reduction
;
CrysAlis PRO (Agilent, 2013)
;
_computing_structure_solution
;
SHELXT (Sheldrick, 2015a)
;
_computing_structure_refinement
;
<i>SHELXL2018/3</i> (Sheldrick, 2015b)
;
_computing_molecular_graphics
;
Ortep-3 for Windows (Farrugia, 2012) and Mercury (Macrae <i>et al.</i>,
2020)
;
_computing_publication_material
;
WinGX publication routines (Farrugia, 2012)
;
loop_
    _atom_site_type_symbol
    _atom_site_label
    _atom_site_fract_x
    _atom_site_fract_y
    _atom_site_fract_z
    _atom_site_U_iso_or_equiv
    _atom_site_adp_type
    _atom_site_calc_flag
    _atom_site_occupancy
    _atom_site_disorder_assembly
    _atom_site_disorder_group
    S S1 0.50289(8) 0.12735(6) 0.55602(6) 0.0497(2) Uani d 1 . .
    S S2 0.83062(8) 0.29525(7) 0.33090(6) 0.0532(2) Uani d 1 . .
    O O4 0.6147(3) 0.42483(17) 0.34895(19) 0.0640(6) Uani d 1 . .
    O O3 0.3944(3) 0.40232(18) 0.32977(18) 0.0637(6) Uani d 1 . .
    O O2 0.9633(2) 0.1945(2) 0.58548(19) 0.0614(6) Uani d 1 . .
    O O1 0.7799(3) 0.09198(18) 0.57358(19) 0.0621(6) Uani d 1 . .
    N N1 0.9970(3) 0.3094(2) 0.5893(2) 0.0568(7) Uani d 1 . .
    C C5 0.6521(2) 0.32586(19) 0.57740(17) 0.0341(5) Uani d 1 . .
    H H5 0.644338 0.401627 0.582265 0.041 Uiso calc 1 . .
    C C11 0.5024(3) 0.2451(2) 0.31621(16) 0.0363(5) Uani d 1 . .
    N N2 0.2960(3) 0.3124(2) 0.3099(2) 0.0592(7) Uani d 1 . .
    C C14 0.5970(3) 0.1692(2) 0.31523(17) 0.0361(5) Uani d 1 . .
    H H14 0.563541 0.097687 0.305693 0.043 Uiso calc 1 . .
    C C3 0.8908(3) 0.3632(2) 0.58677(19) 0.0418(6) Uani d 1 . .
    C C16 0.8203(3) 0.0795(3) 0.3326(2) 0.0465(6) Uani d 1 . .
    H H16 0.79039 0.007312 0.331323 0.056 Uiso calc 1 . .
    C C15 0.7368(3) 0.1771(2) 0.32585(17) 0.0364(5) Uani d 1 . .
    C C6 0.5301(2) 0.2673(2) 0.56833(16) 0.0324(4) Uani d 1 . .
    C C9 0.3378(3) 0.1419(3) 0.5469(2) 0.0550(8) Uani d 1 . .
    H H9 0.277609 0.083236 0.537456 0.066 Uiso calc 1 . .
    C C10 0.5189(3) 0.3637(2) 0.3330(2) 0.0465(6) Uani d 1 . .
    C C12 0.3616(3) 0.2241(2) 0.30278(18) 0.0416(6) Uani d 1 . .
    C C7 0.4104(3) 0.3206(2) 0.56579(19) 0.0418(6) Uani d 1 . .
    H H7 0.403306 0.39636 0.570886 0.05 Uiso calc 1 . .
    C C2 0.7769(2) 0.2927(2) 0.58031(17) 0.0355(5) Uani d 1 . .
    C C8 0.3026(3) 0.2476(3) 0.5548(2) 0.0519(7) Uani d 1 . .
    H H8 0.216544 0.269318 0.553016 0.062 Uiso calc 1 . .
    C C1 0.8307(3) 0.1822(2) 0.5786(2) 0.0443(6) Uani d 1 . .
    C C13 0.2887(3) 0.1175(3) 0.2820(2) 0.0532(7) Uani d 1 . .
    H H13A 0.350705 0.060565 0.279027 0.08 Uiso calc 1 . .
    H H13B 0.253353 0.100902 0.332377 0.08 Uiso calc 1 . .
    H H13C 0.214967 0.121852 0.221289 0.08 Uiso calc 1 . .
    C C18 0.9717(3) 0.2218(3) 0.3399(3) 0.0583(8) Uani d 1 . .
    H H18 1.053929 0.253953 0.343547 0.07 Uiso calc 1 . .
    C C4 0.8928(4) 0.4854(3) 0.5881(3) 0.0646(9) Uani d 1 . .
    H H4A 0.805554 0.512482 0.585866 0.097 Uiso calc 1 . .
    H H4B 0.961917 0.510612 0.646195 0.097 Uiso calc 1 . .
    H H4C 0.912103 0.512135 0.533023 0.097 Uiso calc 1 . .
    C C17 0.9534(3) 0.1117(3) 0.3413(3) 0.0566(8) Uani d 1 . .
    H H17 1.022934 0.061462 0.347417 0.068 Uiso calc 1 . .
loop_
    _atom_site_aniso_label
    _atom_site_aniso_U_11
    _atom_site_aniso_U_22
    _atom_site_aniso_U_33
    _atom_site_aniso_U_12
    _atom_site_aniso_U_13
    _atom_site_aniso_U_23
    S1 0.0513(4) 0.0345(3) 0.0660(5) -0.0054(3) 0.0238(3) -0.0015(3)
    S2 0.0498(4) 0.0494(4) 0.0636(5) -0.0118(3) 0.0237(3) -0.0100(3)
    O4 0.0809(17) 0.0329(10) 0.0859(16) -0.0047(11) 0.0387(14) -0.0056(10)
    O3 0.0730(16) 0.0448(12) 0.0793(15) 0.0232(11) 0.0341(13) 0.0034(11)
    O2 0.0423(11) 0.0631(14) 0.0834(16) 0.0140(10) 0.0278(11) -0.0066(12)
    O1 0.0627(14) 0.0389(11) 0.0916(17) 0.0077(10) 0.0354(13) -0.0033(11)
    N1 0.0374(12) 0.0693(18) 0.0679(16) -0.0039(12) 0.0237(11) -0.0109(13)
    C5 0.0345(11) 0.0299(10) 0.0394(11) 0.0009(9) 0.0147(9) -0.0022(8)
    C11 0.0417(12) 0.0362(12) 0.0331(11) 0.0051(10) 0.0157(9) 0.0013(9)
    N2 0.0530(15) 0.0618(17) 0.0671(16) 0.0191(13) 0.0263(13) 0.0006(13)
    C14 0.0374(12) 0.0318(11) 0.0422(12) -0.0015(9) 0.0176(10) -0.0020(9)
    C3 0.0337(12) 0.0526(15) 0.0426(12) -0.0043(11) 0.0176(10) -0.0049(11)
    C16 0.0339(12) 0.0606(17) 0.0494(14) -0.0057(12) 0.0203(11) -0.0100(12)
    C15 0.0354(12) 0.0373(12) 0.0385(11) -0.0018(9) 0.0152(9) -0.0033(9)
    C6 0.0322(11) 0.0333(11) 0.0336(10) -0.0009(8) 0.0139(8) -0.0031(8)
    C9 0.0515(17) 0.0628(19) 0.0546(16) -0.0228(15) 0.0234(14) -0.0033(14)
    C10 0.0633(18) 0.0370(13) 0.0442(13) 0.0105(12) 0.0250(13) 0.0043(10)
    C12 0.0399(13) 0.0478(14) 0.0395(12) 0.0097(11) 0.0168(10) 0.0036(10)
    C7 0.0351(12) 0.0447(14) 0.0470(13) 0.0004(10) 0.0159(10) -0.0069(11)
    C2 0.0322(11) 0.0377(12) 0.0384(11) -0.0002(9) 0.0147(9) -0.0011(9)
    C8 0.0327(12) 0.072(2) 0.0532(15) -0.0035(13) 0.0182(11) -0.0082(14)
    C1 0.0399(14) 0.0447(14) 0.0525(14) 0.0071(11) 0.0212(11) -0.0010(11)
    C13 0.0348(13) 0.0605(18) 0.0669(18) 0.0018(12) 0.0209(13) -0.0016(14)
    C18 0.0392(15) 0.068(2) 0.070(2) -0.0122(14) 0.0218(14) -0.0102(16)
    C4 0.0546(19) 0.0530(18) 0.093(2) -0.0161(15) 0.0339(18) -0.0061(17)
    C17 0.0416(15) 0.064(2) 0.0678(19) 0.0066(14) 0.0238(14) -0.0052(15)
_geom_special_details
;
 All esds (except the esd in the dihedral angle between two l.s. planes)
 are estimated using the full covariance matrix.  The cell esds are taken
 into account individually in the estimation of esds in distances, angles
 and torsion angles; correlations between esds in cell parameters are only
 used when they are defined by crystal symmetry.  An approximate (isotropic)
 treatment of cell esds is used for estimating esds involving l.s. planes.
;
loop_
    _geom_bond_atom_site_label_1
    _geom_bond_atom_site_label_2
    _geom_bond_site_symmetry_2
    _geom_bond_distance
    _geom_bond_publ_flag
    S1 C9 . 1.695(3) ?
    S1 C6 . 1.725(2) ?
    S2 C18 . 1.691(4) ?
    S2 C15 . 1.727(3) ?
    O4 C10 . 1.204(4) ?
    O3 C10 . 1.370(4) ?
    O3 N2 . 1.460(4) ?
    O2 C1 . 1.365(4) ?
    O2 N1 . 1.437(4) ?
    O1 C1 . 1.210(4) ?
    N1 C3 . 1.280(4) ?
    C5 C2 . 1.354(3) ?
    C5 C6 . 1.427(3) ?
    C5 H5 . 0.93 ?
    C11 C14 . 1.357(3) ?
    C11 C12 . 1.440(4) ?
    C11 C10 . 1.463(4) ?
    N2 C12 . 1.299(4) ?
    C14 C15 . 1.420(3) ?
    C14 H14 . 0.93 ?
    C3 C2 . 1.444(4) ?
    C3 C4 . 1.487(4) ?
    C16 C17 . 1.410(4) ?
    C16 C15 . 1.457(4) ?
    C16 H16 . 0.93 ?
    C6 C7 . 1.399(3) ?
    C9 C8 . 1.354(5) ?
    C9 H9 . 0.93 ?
    C12 C13 . 1.481(4) ?
    C7 C8 . 1.400(4) ?
    C7 H7 . 0.93 ?
    C2 C1 . 1.460(4) ?
    C8 H8 . 0.93 ?
    C13 H13A . 0.96 ?
    C13 H13B . 0.96 ?
    C13 H13C . 0.96 ?
    C18 C17 . 1.354(5) ?
    C18 H18 . 0.93 ?
    C4 H4A . 0.96 ?
    C4 H4B . 0.96 ?
    C4 H4C . 0.96 ?
    C17 H17 . 0.93 ?
loop_
    _geom_angle_atom_site_label_1
    _geom_angle_atom_site_label_2
    _geom_angle_atom_site_label_3
    _geom_angle_site_symmetry_1
    _geom_angle_site_symmetry_3
    _geom_angle
    _geom_angle_publ_flag
    C9 S1 C6 . . 91.80(14) ?
    C18 S2 C15 . . 91.80(15) ?
    C10 O3 N2 . . 110.2(2) ?
    C1 O2 N1 . . 109.8(2) ?
    C3 N1 O2 . . 107.3(2) ?
    C2 C5 C6 . . 132.6(2) ?
    C2 C5 H5 . . 113.7 ?
    C6 C5 H5 . . 113.7 ?
    C14 C11 C12 . . 126.4(2) ?
    C14 C11 C10 . . 129.0(3) ?
    C12 C11 C10 . . 104.6(2) ?
    C12 N2 O3 . . 106.3(3) ?
    C11 C14 C15 . . 132.9(2) ?
    C11 C14 H14 . . 113.6 ?
    C15 C14 H14 . . 113.6 ?
    N1 C3 C2 . . 112.8(3) ?
    N1 C3 C4 . . 120.2(3) ?
    C2 C3 C4 . . 127.0(3) ?
    C17 C16 C15 . . 109.3(3) ?
    C17 C16 H16 . . 125.4 ?
    C15 C16 H16 . . 125.4 ?
    C14 C15 C16 . . 121.5(2) ?
    C14 C15 S2 . . 127.6(2) ?
    C16 C15 S2 . . 110.91(19) ?
    C7 C6 C5 . . 122.3(2) ?
    C7 C6 S1 . . 109.93(19) ?
    C5 C6 S1 . . 127.71(18) ?
    C8 C9 S1 . . 113.2(2) ?
    C8 C9 H9 . . 123.4 ?
    S1 C9 H9 . . 123.4 ?
    O4 C10 O3 . . 120.8(3) ?
    O4 C10 C11 . . 133.0(3) ?
    O3 C10 C11 . . 106.1(3) ?
    N2 C12 C11 . . 112.7(3) ?
    N2 C12 C13 . . 119.5(3) ?
    C11 C12 C13 . . 127.8(2) ?
    C6 C7 C8 . . 112.8(3) ?
    C6 C7 H7 . . 123.6 ?
    C8 C7 H7 . . 123.6 ?
    C5 C2 C3 . . 126.2(2) ?
    C5 C2 C1 . . 130.3(2) ?
    C3 C2 C1 . . 103.5(2) ?
    C9 C8 C7 . . 112.3(3) ?
    C9 C8 H8 . . 123.9 ?
    C7 C8 H8 . . 123.9 ?
    O1 C1 O2 . . 121.1(3) ?
    O1 C1 C2 . . 132.2(3) ?
    O2 C1 C2 . . 106.6(2) ?
    C12 C13 H13A . . 109.5 ?
    C12 C13 H13B . . 109.5 ?
    H13A C13 H13B . . 109.5 ?
    C12 C13 H13C . . 109.5 ?
    H13A C13 H13C . . 109.5 ?
    H13B C13 H13C . . 109.5 ?
    C17 C18 S2 . . 113.6(2) ?
    C17 C18 H18 . . 123.2 ?
    S2 C18 H18 . . 123.2 ?
    C3 C4 H4A . . 109.5 ?
    C3 C4 H4B . . 109.5 ?
    H4A C4 H4B . . 109.5 ?
    C3 C4 H4C . . 109.5 ?
    H4A C4 H4C . . 109.5 ?
    H4B C4 H4C . . 109.5 ?
    C18 C17 C16 . . 114.4(3) ?
    C18 C17 H17 . . 122.8 ?
    C16 C17 H17 . . 122.8 ?
loop_
    _geom_torsion_atom_site_label_1
    _geom_torsion_atom_site_label_2
    _geom_torsion_atom_site_label_3
    _geom_torsion_atom_site_label_4
    _geom_torsion_site_symmetry_1
    _geom_torsion_site_symmetry_2
    _geom_torsion_site_symmetry_3
    _geom_torsion_site_symmetry_4
    _geom_torsion
    _geom_torsion_publ_flag
    C1 O2 N1 C3 . . . . 1.2(3) ?
    C10 O3 N2 C12 . . . . 0.6(3) ?
    C12 C11 C14 C15 . . . . 179.0(3) ?
    C10 C11 C14 C15 . . . . -2.7(5) ?
    O2 N1 C3 C2 . . . . -0.5(3) ?
    O2 N1 C3 C4 . . . . -179.0(3) ?
    C11 C14 C15 C16 . . . . 173.0(3) ?
    C11 C14 C15 S2 . . . . -8.0(4) ?
    C17 C16 C15 C14 . . . . 179.2(2) ?
    C17 C16 C15 S2 . . . . 0.0(3) ?
    C18 S2 C15 C14 . . . . -178.4(2) ?
    C18 S2 C15 C16 . . . . 0.7(2) ?
    C2 C5 C6 C7 . . . . -179.2(3) ?
    C2 C5 C6 S1 . . . . -0.9(4) ?
    C9 S1 C6 C7 . . . . 0.5(2) ?
    C9 S1 C6 C5 . . . . -177.9(2) ?
    C6 S1 C9 C8 . . . . -1.3(3) ?
    N2 O3 C10 O4 . . . . -179.7(3) ?
    N2 O3 C10 C11 . . . . -0.8(3) ?
    C14 C11 C10 O4 . . . . 0.8(5) ?
    C12 C11 C10 O4 . . . . 179.4(3) ?
    C14 C11 C10 O3 . . . . -177.9(2) ?
    C12 C11 C10 O3 . . . . 0.7(3) ?
    O3 N2 C12 C11 . . . . -0.1(3) ?
    O3 N2 C12 C13 . . . . -179.7(2) ?
    C14 C11 C12 N2 . . . . 178.3(3) ?
    C10 C11 C12 N2 . . . . -0.4(3) ?
    C14 C11 C12 C13 . . . . -2.2(4) ?
    C10 C11 C12 C13 . . . . 179.2(3) ?
    C5 C6 C7 C8 . . . . 178.9(2) ?
    S1 C6 C7 C8 . . . . 0.4(3) ?
    C6 C5 C2 C3 . . . . 177.9(2) ?
    C6 C5 C2 C1 . . . . -2.6(5) ?
    N1 C3 C2 C5 . . . . 179.3(3) ?
    C4 C3 C2 C5 . . . . -2.3(5) ?
    N1 C3 C2 C1 . . . . -0.3(3) ?
    C4 C3 C2 C1 . . . . 178.1(3) ?
    S1 C9 C8 C7 . . . . 1.8(4) ?
    C6 C7 C8 C9 . . . . -1.4(4) ?
    N1 O2 C1 O1 . . . . 179.3(3) ?
    N1 O2 C1 C2 . . . . -1.4(3) ?
    C5 C2 C1 O1 . . . . 0.6(6) ?
    C3 C2 C1 O1 . . . . -179.8(3) ?
    C5 C2 C1 O2 . . . . -178.6(3) ?
    C3 C2 C1 O2 . . . . 1.0(3) ?
    C15 S2 C18 C17 . . . . -1.2(3) ?
    S2 C18 C17 C16 . . . . 1.5(4) ?
    C15 C16 C17 C18 . . . . -0.9(4) ?
loop_
    _geom_hbond_atom_site_label_d
    _geom_hbond_atom_site_label_h
    _geom_hbond_atom_site_label_a
    _geom_hbond_site_symmetry_d
    _geom_hbond_site_symmetry_h
    _geom_hbond_site_symmetry_a
    _geom_hbond_distance_dh
    _geom_hbond_distance_ha
    _geom_hbond_distance_da
    _geom_hbond_angle_dha
    _geom_hbond_publ_flag
    C7 H7 O4 . . 3_666 0.93 2.51 3.387(3) 156 yes
    C8 H8 N1 . . 1_455 0.93 2.58 3.491(5) 166 yes
    C13 H13c N1 . . 4_465 0.96 2.57 3.487(4) 160 yes
_shelx_hkl_file
;
   2   0   0       1277.49       1280.55        12.98 o
   3   0   0        405.36        399.73         6.40 o
   4   0   0       1716.35       1726.20        18.84 o
   5   0   0        328.27        332.86         9.01 o
   6   0   0       4137.54       4545.76        48.04 o
   7   0   0        315.09        293.50         8.59 o
   8   0   0        296.11        225.52         9.04 o
   9   0   0       1226.32       1079.22        25.93 o
  10   0   0        383.15        366.68        14.83 o
  11   0   0         27.42         19.67         8.96 o
  12   0   0         75.67         82.06         9.61 o
  13   0   0         55.33         64.87         8.99 o
  14   0   0          3.55         16.10         7.80 o
  15   0   0         48.31         37.13        17.99 o
   1   1   0       6670.75       6438.36       165.57 o
   2   1   0      21461.24      21660.66       866.63 o
   3   1   0       1356.92       1293.08        10.48 o
   4   1   0       5028.57       5330.95        37.12 o
   5   1   0        419.42        643.99         9.24 o
   6   1   0       1092.75       1119.18        11.81 o
   7   1   0       1222.01       1128.25        12.57 o
   8   1   0         17.78         10.71         2.90 o
   9   1   0        575.31        580.27         9.73 o
  10   1   0         59.45         68.49         5.89 o
  11   1   0          4.50         15.74         4.54 o
  12   1   0         11.33         15.19         4.42 o
  13   1   0        163.65        164.26        11.11 o
  14   1   0          1.60         -0.33         6.68 o
  15   1   0          0.33         11.12         8.50 o
   0   2   0      43178.28      43695.88       968.02 o
   1   2   0        132.60        181.91         2.28 o
   2   2   0        199.73        312.43         3.98 o
   3   2   0         95.63        173.91         3.66 o
   4   2   0       2006.80       2409.49        17.68 o
   5   2   0         30.43         25.11         2.20 o
   6   2   0       2542.87       2327.77        18.77 o
   7   2   0        121.66         66.58         3.76 o
   8   2   0          4.31          6.68         2.55 o
   9   2   0        208.82        198.46         6.58 o
  10   2   0          2.98          0.25         3.26 o
  11   2   0          0.07         -2.16         3.26 o
  12   2   0         23.96         22.60         6.54 o
  13   2   0          2.33         10.40         5.95 o
  14   2   0          0.02         14.57         7.05 o
  15   2   0         10.73         27.41        10.41 o
   1   3   0        108.30        232.96         2.76 o
   2   3   0        227.54        135.16         2.60 o
   3   3   0          0.37         25.12         1.97 o
   4   3   0        185.82        150.99         4.29 o
   5   3   0          0.84          7.39         2.20 o
   6   3   0          6.85         48.63         3.55 o
   7   3   0        226.92        228.64         5.71 o
   8   3   0        278.36        263.10         8.23 o
   9   3   0         87.22         91.44         5.74 o
  10   3   0          1.26          0.53         4.32 o
  11   3   0         21.03         18.54         4.82 o
  12   3   0          0.00          1.96         4.38 o
  13   3   0         16.79         17.18         7.95 o
  14   3   0          2.43         25.93         7.78 o
   0   4   0       4846.27       4827.04        42.22 o
   1   4   0       5852.43       5518.77        31.33 o
   2   4   0        301.46        261.42         3.69 o
   3   4   0         50.74         39.40         2.16 o
   4   4   0        113.89         82.01         3.58 o
   5   4   0        166.00        156.02         4.84 o
   6   4   0          3.24         13.23         2.70 o
   7   4   0        487.31        460.71         8.03 o
   8   4   0        154.13        153.24         6.61 o
   9   4   0        101.85        116.73         9.01 o
  10   4   0        118.92        111.82         8.00 o
  11   4   0         52.86         55.38         6.52 o
  12   4   0         18.97         16.16         7.11 o
  13   4   0         73.55         66.65        13.36 o
  14   4   0          1.93         -2.14         7.93 o
   1   5   0          0.00         -0.22         1.44 o
   2   5   0          5.42          3.73         1.55 o
   3   5   0         18.47         16.63         2.09 o
   4   5   0        184.76        264.45         4.80 o
   5   5   0          6.47          5.92         2.40 o
   6   5   0          0.64          4.55         2.32 o
   7   5   0         43.12         39.32         3.67 o
   8   5   0          0.33          6.90         3.31 o
   9   5   0          0.72         -2.69         3.27 o
  10   5   0          1.22          4.34         4.31 o
  11   5   0          0.32          6.75         6.02 o
  12   5   0         10.60         19.60         8.14 o
  13   5   0          1.14         14.55         7.33 o
  14   5   0          2.51         23.03        14.50 o
   0   6   0         19.30        138.84         6.66 o
   1   6   0        865.52       1014.91         8.02 o
   2   6   0          1.62         -0.25         1.70 o
   3   6   0         90.22        125.01         3.92 o
   4   6   0         63.77         70.06         3.02 o
   5   6   0         85.56         78.88         3.90 o
   6   6   0          1.24          4.43         2.46 o
   7   6   0        136.63        147.17         5.93 o
   8   6   0          0.22         10.20         3.36 o
   9   6   0         31.53         32.48         5.65 o
  10   6   0          0.17         -5.30         5.37 o
  11   6   0          2.90         12.97         7.69 o
  12   6   0         74.35         95.06        12.98 o
  13   6   0         26.69         23.23         8.69 o
  14   6   0          1.79         11.26         8.09 o
   1   7   0       1152.91       1078.30         8.75 o
   2   7   0         31.75         54.09         2.95 o
   3   7   0          1.21          0.41         1.95 o
   4   7   0         40.15         56.41         3.21 o
   5   7   0        373.17        372.73         6.47 o
   6   7   0        119.44        124.82         5.68 o
   7   7   0         31.26         24.15         3.49 o
   8   7   0        170.98        193.05         8.16 o
   9   7   0          6.08         10.27         5.30 o
  10   7   0         35.18         35.77         6.70 o
  11   7   0         22.24         25.73         7.30 o
  12   7   0         48.98         44.01        10.60 o
  13   7   0          0.33          8.81         7.39 o
  14   7   0          7.33         23.81        21.01 o
   0   8   0         19.44         44.12         3.82 o
   1   8   0       1722.61       1639.00        12.27 o
   2   8   0       2157.79       2096.78        16.66 o
   3   8   0        844.48        904.39         9.67 o
   4   8   0        742.12        692.68         8.68 o
   5   8   0       3691.22       3229.41        23.33 o
   6   8   0        142.74        140.57         5.64 o
   7   8   0        625.50        549.76        10.30 o
   8   8   0        347.07        351.84        10.20 o
   9   8   0          1.50         -1.72         5.73 o
  10   8   0         79.75         93.97         8.84 o
  11   8   0         78.24         74.12         8.23 o
  12   8   0         33.20         34.94         7.93 o
  13   8   0          8.48         12.74         8.09 o
   1   9   0       1450.24       1401.66        11.45 o
   2   9   0        176.25        171.22         5.35 o
   3   9   0        372.58        316.92         6.09 o
   4   9   0        109.92        123.30         5.70 o
   5   9   0        206.62        195.48         5.90 o
   6   9   0        555.66        486.02         9.20 o
   7   9   0        252.01        236.48         8.82 o
   8   9   0         68.88         77.03         7.55 o
   9   9   0          0.02         17.59         6.04 o
  10   9   0          7.95         11.23         6.22 o
  11   9   0         43.22         43.10         7.83 o
  12   9   0          6.97         34.92        18.62 o
  13   9   0          0.05         13.78        12.04 o
   0  10   0       1091.53       1091.43        14.32 o
   1  10   0        856.89        761.31         8.65 o
   2  10   0        467.79        424.08         8.23 o
   3  10   0          5.54          2.98         2.78 o
   4  10   0         18.55         22.77         3.51 o
   5  10   0        920.43        827.94        10.99 o
   6  10   0          0.23          0.32         3.33 o
   7  10   0         68.69         83.81         8.15 o
   8  10   0         39.87         39.64         7.55 o
   9  10   0         11.81         13.74         6.55 o
  10  10   0          9.98          3.89         6.59 o
  11  10   0         14.52         24.30         7.38 o
  12  10   0          0.65         16.66         8.08 o
   1  11   0         38.16         44.05         3.64 o
   2  11   0        747.16        663.20         9.38 o
   3  11   0          8.10          3.02         2.91 o
   4  11   0         36.37         57.48         5.15 o
   5  11   0          0.65          2.42         3.60 o
   6  11   0          0.18          5.32         4.85 o
   7  11   0        199.26        206.46        11.76 o
   8  11   0          0.62          4.89         6.46 o
   9  11   0          0.01         -1.87         5.71 o
  10  11   0         11.38         19.94         6.80 o
  11  11   0          0.29         12.92         8.26 o
  12  11   0          2.26         15.74         9.29 o
   0  12   0         75.11         78.18         7.61 o
   1  12   0         34.34         21.74         3.68 o
   2  12   0        145.40        145.85         7.74 o
   3  12   0        403.26        411.32        10.14 o
   4  12   0        236.19        234.30        10.66 o
   5  12   0        119.31        109.88         7.93 o
   6  12   0        331.93        337.10        13.99 o
   7  12   0         21.26         21.91         7.93 o
   8  12   0         17.43         25.36         6.97 o
   9  12   0         16.46         11.97         6.58 o
  10  12   0          0.46         -0.23         7.10 o
  11  12   0          0.08          6.26        11.12 o
   1  13   0          0.02         -1.07         3.60 o
   2  13   0         39.60         37.64         5.39 o
   3  13   0         15.27          7.91         4.98 o
   4  13   0         58.52         53.47         7.00 o
   5  13   0          1.49          7.34         7.19 o
   6  13   0         12.93         19.86         6.24 o
   7  13   0          7.55         17.43         7.15 o
   8  13   0         41.74         33.05         7.90 o
   9  13   0          4.24          5.07         6.79 o
  10  13   0          1.12         -4.62         7.88 o
   0  14   0          0.02          7.02         6.31 o
   1  14   0         16.73          9.16         5.49 o
   2  14   0          2.60          8.03         4.83 o
   3  14   0         99.04         99.66         9.10 o
   4  14   0          4.06         11.70         5.33 o
   5  14   0          0.08          8.57         4.87 o
   6  14   0         35.20         34.77         6.96 o
   7  14   0          3.16          9.22         6.47 o
   8  14   0          6.43         15.08         8.07 o
   9  14   0          6.81         11.24         8.97 o
  10  14   0          1.91          2.71         9.38 o
   1  15   0         19.40         23.74         7.47 o
   2  15   0         12.82         19.48         6.77 o
   3  15   0          1.49         -5.45         5.45 o
   4  15   0          3.67          9.83         5.89 o
   5  15   0          2.95          8.99         5.80 o
   6  15   0          0.05         -3.12         6.46 o
   7  15   0         10.27         18.36         7.37 o
   8  15   0          4.68         12.66         8.55 o
   9  15   0          9.15         16.41        10.79 o
   0  16   0         92.81         96.62        14.24 o
   1  16   0         67.09         89.30         9.33 o
   2  16   0         77.81         64.63         8.06 o
   3  16   0         37.26         42.93         8.34 o
   4  16   0         66.87         64.35         8.90 o
   5  16   0         83.02         74.60        10.52 o
   6  16   0         40.55         27.12         8.67 o
   7  16   0          3.43         17.52        13.38 o
   1  17   0          4.12          7.08         7.61 o
   2  17   0          0.27          3.11         7.59 o
   3  17   0          7.60         14.08         7.68 o
   4  17   0          1.57          4.38         6.82 o
   5  17   0          2.74          0.33         8.46 o
   6  17   0          0.70          9.35         8.21 o
   0  18   0         13.94         46.41        18.30 o
   1  18   0          0.09          7.31        17.68 o
   2  18   0          2.54         -3.89        13.20 o
   3  18   0         28.90         36.07        12.23 o
   4  18   0         14.92         12.56        15.66 o
 -15   1   1         14.80         17.55        10.91 o
 -14   1   1          0.09         25.12         8.21 o
 -13   1   1          2.08          7.36         4.72 o
 -12   1   1         28.25         24.76         5.55 o
 -11   1   1         60.45         54.66         5.96 o
 -10   1   1         12.78         16.11         4.22 o
  -9   1   1        247.44        249.59         8.27 o
  -8   1   1          1.00          2.62         2.57 o
  -7   1   1        717.27        807.73        10.32 o
  -6   1   1        664.63        644.97         8.29 o
  -5   1   1         99.64        147.90         4.32 o
  -4   1   1       6824.88       6572.79        63.74 o
  -3   1   1         12.16         10.01         1.67 o
  -2   1   1         59.00         83.04         2.45 o
  -1   1   1          7.35         18.19         1.07 o
   0   1   1        124.59         54.31        14.01 o
   1   1   1        721.43        817.88         6.91 o
   2   1   1        296.76        481.42         4.40 o
   3   1   1       2348.32       2299.85        15.87 o
   4   1   1       2262.23       2505.19        17.86 o
   5   1   1        200.31        184.92         3.82 o
   6   1   1        373.10        367.52         6.01 o
   7   1   1        111.12        129.65         4.79 o
   8   1   1          1.02          1.73         2.90 o
   9   1   1        103.02        120.55         5.82 o
  10   1   1         28.84         26.45         4.40 o
  11   1   1         36.95         39.71         5.12 o
  12   1   1          0.04         13.91         6.32 o
  13   1   1         21.37         20.52         6.07 o
  14   1   1          8.48          6.97         6.24 o
 -15   2   1         11.19         22.98        10.09 o
 -14   2   1          3.09         12.32         7.04 o
 -13   2   1         25.17         18.61         5.99 o
 -12   2   1          1.79         -3.35         3.35 o
 -11   2   1          3.04          9.41         4.22 o
 -10   2   1          5.19          2.27         3.46 o
  -9   2   1        249.99        237.49         7.51 o
  -8   2   1        491.13        482.21         8.08 o
  -7   2   1        147.08        157.52         5.36 o
  -6   2   1       2034.90       1899.63        16.68 o
  -5   2   1       1633.22       1899.22        16.81 o
  -4   2   1       1079.60       1134.89        10.48 o
  -3   2   1       2655.49       2516.13        18.02 o
  -2   2   1       1105.77       1380.71        10.48 o
  -1   2   1       3035.46       2996.43        26.27 o
   0   2   1         19.72          5.34         0.91 o
   1   2   1       3053.94       3776.02        69.33 o
   2   2   1          5.27          6.09         1.32 o
   3   2   1       1858.50       1753.22        13.01 o
   4   2   1        256.37        382.39         4.60 o
   5   2   1       1194.31       1361.92        12.01 o
   6   2   1         58.83         52.65         3.23 o
   7   2   1        189.34        224.81         5.07 o
   8   2   1        361.07        330.71         7.19 o
   9   2   1         29.36         38.31         3.96 o
  10   2   1          3.63          4.91         3.33 o
  11   2   1         26.25         17.22         6.25 o
  12   2   1         50.94         33.08         7.54 o
  13   2   1          3.15          8.34         6.46 o
  14   2   1          1.50          0.92         6.31 o
 -15   3   1          4.22          7.59         9.59 o
 -14   3   1         13.05         13.96         8.51 o
 -13   3   1         53.41         49.69         8.21 o
 -12   3   1          0.65         -0.40         5.18 o
 -11   3   1         20.96         30.97         6.14 o
 -10   3   1        109.86        136.43         9.37 o
  -9   3   1        175.71        161.98         7.21 o
  -8   3   1          4.69          5.02         3.15 o
  -7   3   1       1539.04       1421.76        15.96 o
  -6   3   1         76.77        141.16         5.32 o
  -5   3   1        159.87        122.87         4.54 o
  -4   3   1       3752.48       3927.25        27.53 o
  -3   3   1        190.02        278.99         4.10 o
  -2   3   1        830.49        801.46         6.79 o
  -1   3   1          1.67         11.88         1.40 o
   0   3   1        528.69        548.83         4.42 o
   1   3   1          1.97          8.33         1.24 o
   2   3   1       7465.62       7154.40       352.96 o
   3   3   1         75.80         71.02         2.78 o
   4   3   1        129.84        165.36         3.96 o
   5   3   1       1966.90       2002.02        17.57 o
   6   3   1         67.38         86.74         4.10 o
   7   3   1         29.49         39.97         3.52 o
   8   3   1         80.60         82.42         4.73 o
   9   3   1        261.34        242.75        10.80 o
  10   3   1         84.19         96.18         8.79 o
  11   3   1        105.74        106.51        11.00 o
  12   3   1          1.25          5.56         7.14 o
  13   3   1         15.22         14.73         7.82 o
  14   3   1          1.07          7.65         7.76 o
 -14   4   1         20.50         28.27         9.92 o
 -13   4   1          2.60          8.60         6.30 o
 -12   4   1          5.16         24.05        11.23 o
 -11   4   1         70.51         73.12         9.00 o
 -10   4   1          4.65          4.90         4.87 o
  -9   4   1        326.49        307.58         9.20 o
  -8   4   1         25.49         40.43         4.43 o
  -7   4   1          3.17          6.04         2.64 o
  -6   4   1       1284.27       1350.63        15.41 o
  -5   4   1         31.10         41.61         3.35 o
  -4   4   1        820.29        942.86         9.90 o
  -3   4   1        550.21        415.34         5.11 o
  -2   4   1       1998.41       2057.89        13.92 o
  -1   4   1       1416.80       1398.28         8.82 o
   0   4   1        112.00        144.58         2.55 o
   1   4   1       6080.74       6395.61        50.75 o
   2   4   1        157.28        162.67         3.06 o
   3   4   1       5510.06       5669.67        36.36 o
   4   4   1        289.08        297.18         5.71 o
   5   4   1       1225.65       1358.04        13.12 o
   6   4   1       1257.81       1261.69        14.60 o
   7   4   1        306.60        274.87         6.05 o
   8   4   1       2213.80       2005.75        20.57 o
   9   4   1        129.69        145.79         8.61 o
  10   4   1         23.35         25.29         6.29 o
  11   4   1          4.42         10.95         6.51 o
  12   4   1          0.22          1.87         9.60 o
  13   4   1          0.16          1.55         7.06 o
  14   4   1          3.89         26.65        11.25 o
 -14   5   1         31.60         38.22        10.47 o
 -13   5   1         18.15         22.15         8.65 o
 -12   5   1         75.23         63.18         7.14 o
 -11   5   1        164.00        143.99        11.94 o
 -10   5   1          0.04          5.99         4.67 o
  -9   5   1          0.57          3.61         3.50 o
  -8   5   1        305.50        297.54         8.48 o
  -7   5   1         36.17         47.07         4.06 o
  -6   5   1       1713.80       1754.99        17.57 o
  -5   5   1       1644.99       1369.59        13.60 o
  -4   5   1          3.47          5.00         1.68 o
  -3   5   1        132.11        129.46         3.38 o
  -2   5   1        661.02        641.08         6.21 o
  -1   5   1        102.74        160.68         3.10 o
   0   5   1       4958.51       5458.33        27.88 o
   1   5   1         20.80          5.00         1.55 o
   2   5   1       2065.38       2044.52        14.13 o
   3   5   1       5391.98       5549.79        33.52 o
   4   5   1       3243.02       3239.75        22.92 o
   5   5   1        553.49        533.04         8.54 o
   6   5   1          0.09          4.40         2.74 o
   7   5   1        969.48        857.94        13.75 o
   8   5   1         63.03         71.28         5.03 o
   9   5   1         13.65         11.26         4.44 o
  10   5   1        199.61        211.34        13.62 o
  11   5   1         55.35         52.12        10.05 o
  12   5   1          6.86          5.77         7.35 o
  13   5   1          8.15         19.71         8.31 o
  14   5   1         10.30          7.41        13.12 o
 -14   6   1         19.64         40.03        13.42 o
 -13   6   1          3.39          2.15         6.82 o
 -12   6   1         12.45         19.78         8.10 o
 -11   6   1         20.48         27.64         6.35 o
 -10   6   1          4.74         11.54         5.21 o
  -9   6   1        156.42        151.48         8.65 o
  -8   6   1        194.56        193.88         7.83 o
  -7   6   1        445.03        386.20         9.19 o
  -6   6   1         15.93         15.50         3.08 o
  -5   6   1         73.67         50.71         3.41 o
  -4   6   1         41.67         35.53         2.30 o
  -3   6   1          0.96         -1.62         1.62 o
  -2   6   1       1792.74       1522.18        11.79 o
  -1   6   1       1084.90       1155.20         8.57 o
   0   6   1          0.09         16.21         1.93 o
   1   6   1       3079.16       3065.39        18.51 o
   2   6   1       1073.69       1026.27         9.63 o
   3   6   1        188.42        223.95         4.22 o
   4   6   1       1657.73       1498.10        12.61 o
   5   6   1          0.06         -0.32         2.07 o
   6   6   1         44.69         40.85         3.51 o
   7   6   1        597.75        523.28         9.18 o
   8   6   1        790.90        717.16        13.46 o
   9   6   1         94.73        116.16         8.44 o
  10   6   1         84.40        103.59        11.17 o
  11   6   1          6.76         21.55         7.68 o
  12   6   1         37.10         26.05         8.92 o
  13   6   1          0.12          3.71         6.64 o
  14   6   1          2.09         37.61        10.00 o
 -14   7   1         18.77         20.07        10.30 o
 -13   7   1         16.42         14.03         8.04 o
 -12   7   1         66.18         56.29        10.09 o
 -11   7   1         97.72        100.53        12.28 o
 -10   7   1          1.54          0.34         6.53 o
  -9   7   1         75.39         72.44         7.26 o
  -8   7   1         73.76         74.25         5.51 o
  -7   7   1        108.00        120.01         5.71 o
  -6   7   1        847.17        692.69         9.32 o
  -5   7   1        826.93        733.27         9.95 o
  -4   7   1         33.36         63.07         3.32 o
  -3   7   1          6.62         -0.31         1.83 o
  -2   7   1        326.67        291.75         4.88 o
  -1   7   1        290.86        385.83         4.95 o
   0   7   1        772.34        720.73         7.09 o
   1   7   1       4587.54       4494.33        25.79 o
   2   7   1          1.76         10.28         2.03 o
   3   7   1       1102.31       1004.06        10.44 o
   4   7   1        326.72        315.38         5.23 o
   5   7   1        499.58        498.02         7.34 o
   6   7   1         56.15         56.36         4.35 o
   7   7   1         34.74         35.80         3.76 o
   8   7   1          0.53          0.14         3.53 o
   9   7   1        146.15        155.22         8.77 o
  10   7   1         26.57         28.84         6.65 o
  11   7   1          2.04         14.99         5.78 o
  12   7   1         12.08          4.04         8.30 o
  13   7   1          0.74          4.01         7.47 o
 -13   8   1          5.04          4.69         7.89 o
 -12   8   1         70.06         70.26         9.22 o
 -11   8   1          9.39         11.50         6.46 o
 -10   8   1         54.84         45.26         6.92 o
  -9   8   1         23.50         31.15         6.41 o
  -8   8   1         26.33         40.23         5.13 o
  -7   8   1        114.15        117.76         6.01 o
  -6   8   1         18.92         19.07         3.84 o
  -5   8   1        386.14        386.23         6.60 o
  -4   8   1         72.76         74.95         3.85 o
  -3   8   1         17.60         15.93         2.48 o
  -2   8   1        106.07        107.96         4.17 o
  -1   8   1          1.43          7.50         1.98 o
   0   8   1        294.02        242.34         4.47 o
   1   8   1          3.19          3.26         2.00 o
   2   8   1        249.23        255.43         4.95 o
   3   8   1        102.52        112.27         4.31 o
   4   8   1       1243.27       1166.88        11.33 o
   5   8   1         78.67        115.25         5.39 o
   6   8   1        143.69        136.81         5.47 o
   7   8   1         97.90        103.12         5.84 o
   8   8   1         42.86         40.22         4.75 o
   9   8   1         29.37         35.61         6.28 o
  10   8   1         20.66         29.96         6.11 o
  11   8   1          2.95          7.43         5.62 o
  12   8   1          0.02         13.67         8.28 o
  13   8   1          0.65         -3.72         9.53 o
 -13   9   1         29.98         40.37        21.63 o
 -12   9   1          0.52         -5.58         6.54 o
 -11   9   1          0.03          0.64         6.13 o
 -10   9   1         91.31         94.69         9.10 o
  -9   9   1          1.71          2.14         5.11 o
  -8   9   1          6.53          5.62         6.05 o
  -7   9   1        179.73        189.23        10.46 o
  -6   9   1        289.42        265.20         8.19 o
  -5   9   1         19.73         30.14         3.35 o
  -4   9   1        225.77        231.36         6.67 o
  -3   9   1        450.52        390.23         6.47 o
  -2   9   1        420.33        394.11         6.45 o
  -1   9   1        934.23        834.66         9.35 o
   0   9   1         51.03         46.75         2.95 o
   1   9   1          0.13          2.20         2.06 o
   2   9   1        178.21        163.71         5.20 o
   3   9   1          2.28          7.28         2.54 o
   4   9   1         67.35         69.92         4.20 o
   5   9   1        213.58        223.28         5.71 o
   6   9   1          0.33          1.47         3.05 o
   7   9   1         65.84         75.64         5.78 o
   8   9   1         60.56         58.86         6.34 o
   9   9   1          0.88         -0.33         5.82 o
  10   9   1          2.51         23.64         6.61 o
  11   9   1         42.39         49.37         9.18 o
  12   9   1          3.88         11.92         7.64 o
 -12  10   1         80.00         73.95        10.24 o
 -11  10   1          0.03         -2.78         7.84 o
 -10  10   1          0.45          5.70         5.94 o
  -9  10   1          1.34          3.04         5.93 o
  -8  10   1          7.21          8.99         5.39 o
  -7  10   1         15.62         13.43         5.12 o
  -6  10   1        151.45        134.98         8.19 o
  -5  10   1         18.54         30.92         3.78 o
  -4  10   1        233.74        220.30         7.11 o
  -3  10   1        270.86        274.45         7.69 o
  -2  10   1         29.46         26.96         3.43 o
  -1  10   1        605.20        582.28         7.73 o
   0  10   1          1.65          5.87         2.39 o
   1  10   1         68.99         58.59         3.68 o
   2  10   1        150.37        128.64         5.06 o
   3  10   1        155.07        129.20         5.27 o
   4  10   1         44.62         47.51         3.64 o
   5  10   1          2.91          3.04         3.20 o
   6  10   1          0.17         -2.36         3.72 o
   7  10   1          0.25          8.85         5.31 o
   8  10   1         27.95         41.00         7.03 o
   9  10   1         46.18         48.16         7.48 o
  10  10   1          5.35          8.07         5.94 o
  11  10   1          0.09         -6.41         7.76 o
  12  10   1         22.78         27.45        16.97 o
 -12  11   1         22.26         38.40        11.00 o
 -11  11   1          6.14          0.85         7.00 o
 -10  11   1         79.19         85.52         9.64 o
  -9  11   1         13.00         -1.20         5.69 o
  -8  11   1         23.25         31.54         6.87 o
  -7  11   1          4.76         20.70         9.79 o
  -6  11   1        252.28        245.11        12.19 o
  -5  11   1          7.37          0.21         3.70 o
  -4  11   1          4.59          6.56         3.48 o
  -3  11   1         56.31         43.22         3.86 o
  -2  11   1        762.73        680.65         9.32 o
  -1  11   1        791.60        723.80         8.94 o
   0  11   1        105.64        116.23         4.74 o
   1  11   1        159.31        159.92         5.48 o
   2  11   1         18.99         23.32         3.27 o
   3  11   1         92.71         83.74         4.86 o
   4  11   1          1.84          0.71         2.99 o
   5  11   1         61.76         54.22         5.01 o
   6  11   1         34.42         38.19         6.13 o
   7  11   1         79.91         97.88        10.12 o
   8  11   1         84.29         79.73         8.90 o
   9  11   1          0.45         -2.70         6.75 o
  10  11   1          2.38          8.25         8.77 o
  11  11   1         13.61         12.21        11.74 o
 -11  12   1         13.49         14.52        10.13 o
 -10  12   1          1.32         -2.92         7.17 o
  -9  12   1          0.37         -5.82         5.82 o
  -8  12   1          7.78          0.89         5.30 o
  -7  12   1          0.02         12.40         6.14 o
  -6  12   1         13.37         13.18         5.93 o
  -5  12   1         87.27         87.63         8.70 o
  -4  12   1         48.47         46.74         5.29 o
  -3  12   1         12.50         17.70         4.40 o
  -2  12   1         81.13         73.78         5.72 o
  -1  12   1        170.90        177.19         7.15 o
   0  12   1         13.33         14.80         3.60 o
   1  12   1         52.01         63.95         4.62 o
   2  12   1          4.90          6.99         3.44 o
   3  12   1         84.74        100.42         6.68 o
   4  12   1          1.46          0.64         3.95 o
   5  12   1          0.30         -3.56         3.56 o
   6  12   1         32.13         28.96         6.81 o
   7  12   1         19.18         26.28         7.98 o
   8  12   1          9.16          3.43         5.79 o
   9  12   1         12.93         15.18         6.88 o
  10  12   1          3.41          4.41         8.06 o
  11  12   1          0.00          2.52         7.93 o
 -11  13   1          2.73         -8.35         8.35 o
 -10  13   1          0.11          4.96         7.83 o
  -9  13   1          0.94         10.66         7.13 o
  -8  13   1          3.49          6.47         6.31 o
  -7  13   1        116.47        120.41        10.84 o
  -6  13   1         32.03         39.86         7.09 o
  -5  13   1         89.78         92.12         8.03 o
  -4  13   1        142.25        127.28         8.10 o
  -3  13   1         54.28         60.28         6.13 o
  -2  13   1         16.26          8.37         4.98 o
  -1  13   1         95.33         93.12         8.48 o
   0  13   1         38.28         34.89         4.62 o
   1  13   1         30.67         24.89         4.36 o
   2  13   1        431.34        405.31        10.96 o
   3  13   1         61.14         52.63         5.87 o
   4  13   1          4.73          3.80         4.25 o
   5  13   1         63.61         72.37         6.65 o
   6  13   1          0.00          5.83         5.65 o
   7  13   1         18.30         16.85         6.76 o
   8  13   1         31.83         34.77         7.81 o
   9  13   1         37.99         41.84        10.52 o
  10  13   1          1.74         -8.62         8.62 o
 -10  14   1          1.92         13.10        10.44 o
  -9  14   1          2.82          3.96         7.96 o
  -8  14   1          1.93         13.40         7.76 o
  -7  14   1          0.04         -0.22         7.17 o
  -6  14   1          8.43         10.70         7.66 o
  -5  14   1          2.27          4.85         5.14 o
  -4  14   1         50.70         59.73         7.13 o
  -3  14   1         14.64         10.03         5.72 o
  -2  14   1          1.00         -4.67         4.67 o
  -1  14   1         66.39         77.21         6.96 o
   0  14   1        156.97        186.92         9.75 o
   1  14   1          0.38          1.97         4.56 o
   2  14   1         63.65         67.27         6.73 o
   3  14   1        194.27        200.28        10.12 o
   4  14   1         13.58         15.88         4.99 o
   5  14   1          6.64         12.42         5.11 o
   6  14   1        138.68        154.85        10.62 o
   7  14   1         33.54         30.43         7.49 o
   8  14   1          2.94          9.55         7.34 o
   9  14   1         62.45         69.01        12.80 o
  -9  15   1          4.51          5.91         9.87 o
  -8  15   1          0.32          2.87         7.21 o
  -7  15   1         46.77         67.16         9.93 o
  -6  15   1         18.44         21.14         6.94 o
  -5  15   1         51.52         38.71         6.92 o
  -4  15   1         79.06         82.54         8.41 o
  -3  15   1         40.64         27.66         6.41 o
  -2  15   1        201.30        182.67        10.96 o
  -1  15   1        285.40        320.67        14.09 o
   0  15   1          4.07          4.62         5.65 o
   1  15   1         20.20         25.41         6.70 o
   2  15   1         64.94         95.39         9.77 o
   3  15   1         16.37         18.01         5.95 o
   4  15   1          0.05          1.00         5.52 o
   5  15   1         62.20         96.27         9.06 o
   6  15   1         53.02         73.59         8.99 o
   7  15   1          2.58         16.62         7.07 o
   8  15   1         35.03         70.40        13.78 o
  -8  16   1          0.10          3.65         8.43 o
  -7  16   1          5.66          2.57        11.76 o
  -6  16   1          0.81         11.56         7.46 o
  -5  16   1          3.48         16.78         6.59 o
  -4  16   1         13.33         24.98         7.26 o
  -3  16   1         12.80          9.75         6.46 o
  -2  16   1          0.35          0.16         5.84 o
  -1  16   1        126.47        140.56        10.97 o
   0  16   1        152.32        175.31        11.44 o
   1  16   1          0.50         21.76         6.95 o
   2  16   1         16.22         13.08         7.71 o
   3  16   1          0.01         -1.43         6.22 o
   4  16   1          6.55         13.47         6.99 o
   5  16   1          0.58         -4.61         6.11 o
   6  16   1          8.80         17.44         7.76 o
   7  16   1          3.51         20.58         8.52 o
  -6  17   1          2.06         -8.87         8.87 o
  -5  17   1          7.62         17.03        10.01 o
  -4  17   1          2.89         15.63         8.63 o
  -3  17   1         33.65         51.83         9.34 o
  -2  17   1          4.39         12.53         7.72 o
  -1  17   1         13.11         -1.04         7.52 o
   0  17   1         11.34         17.97         8.02 o
   1  17   1         10.86         23.56         8.87 o
   2  17   1          0.01         -6.70         7.40 o
   3  17   1         24.07         23.65         8.14 o
   4  17   1          7.69         17.27        11.93 o
   5  17   1          0.24          8.20         8.83 o
   6  17   1          0.15          4.01        11.72 o
  -4  18   1          0.09         -3.05         8.85 o
  -3  18   1          2.44         17.58        10.00 o
  -2  18   1         20.81         12.46         8.84 o
  -1  18   1          0.23         18.75         9.37 o
   0  18   1         11.09          3.50        13.04 o
   1  18   1          3.34         -6.48        10.86 o
   2  18   1          0.18         -9.44         9.44 o
   3  18   1          5.30         -1.29         8.69 o
 -15   0   2         11.14         12.82        10.09 o
 -14   0   2          0.09         12.94         9.39 o
 -13   0   2         56.97         67.37         9.85 o
 -12   0   2          6.76         14.22         6.77 o
 -11   0   2        626.87        587.40        25.26 o
 -10   0   2         33.67         15.97         6.07 o
  -9   0   2        190.86        174.21         9.83 o
  -8   0   2       2807.49       2665.20        33.91 o
  -7   0   2         89.24        113.61         7.10 o
  -6   0   2        363.88        399.54         9.46 o
  -5   0   2       2175.02       1561.72        27.86 o
  -4   0   2         86.06         81.43         5.32 o
  -3   0   2        490.70        556.05         9.70 o
  -2   0   2        949.75        950.64        17.82 o
  -1   0   2         80.77         58.25         1.97 o
   0   0   2        119.91        113.38         2.37 o
   1   0   2         69.61         81.36         2.02 o
   2   0   2       2992.46       3369.33        32.05 o
   3   0   2        607.01        620.44         8.33 o
   4   0   2       3895.48       3707.73        35.20 o
   5   0   2         89.25        111.18         4.92 o
   6   0   2         34.67         35.66         3.97 o
   7   0   2       1263.97       1194.61        16.77 o
   8   0   2        425.28        367.13        10.09 o
   9   0   2        738.05        686.20        15.56 o
  10   0   2        205.48        193.08        12.01 o
  11   0   2          0.40          0.91         6.27 o
  12   0   2         10.04          5.22         3.68 o
  13   0   2         39.65         63.72        22.94 o
  14   0   2          7.49         20.56        39.22 o
 -15   1   2         14.40         22.00         8.11 o
 -14   1   2         27.57         19.24         5.94 o
 -13   1   2         32.28         36.81         6.35 o
 -12   1   2          0.06          0.40         5.26 o
 -11   1   2          1.12          2.66         4.06 o
 -10   1   2         71.66         76.84         6.09 o
  -9   1   2       1871.57       1683.09        20.71 o
  -8   1   2         87.48         80.95         4.61 o
  -7   1   2        461.29        379.41         6.87 o
  -6   1   2         22.09         24.15         2.68 o
  -5   1   2         25.01         32.78         2.65 o
  -4   1   2       3419.71       3479.53        29.84 o
  -3   1   2          3.20          7.13         1.68 o
  -2   1   2        598.69        728.79         9.47 o
  -1   1   2        343.87        469.61         4.78 o
   0   1   2         34.01         16.56         1.14 o
   1   1   2         23.15         23.84         1.29 o
   2   1   2       1111.71       1129.50         8.42 o
   3   1   2        228.10        232.60         3.16 o
   4   1   2        121.31        127.70         3.11 o
   5   1   2        450.31        359.58         5.14 o
   6   1   2          0.23          3.36         1.91 o
   7   1   2        104.32        119.10         4.41 o
   8   1   2        617.57        595.46         8.70 o
   9   1   2        238.55        243.58         7.66 o
  10   1   2         34.40         34.83         5.74 o
  11   1   2        130.47        122.54        10.23 o
  12   1   2          3.98          9.37         4.95 o
  13   1   2         42.54         39.53         9.30 o
  14   1   2          1.80          7.70         8.93 o
 -15   2   2          0.94         -5.06         7.81 o
 -14   2   2          0.14         11.75         6.32 o
 -13   2   2         89.63         97.56         8.93 o
 -12   2   2          9.06         13.13         6.26 o
 -11   2   2         42.01         52.60         5.55 o
 -10   2   2          4.67          4.45         3.49 o
  -9   2   2          0.89         -0.01         2.84 o
  -8   2   2        114.42         92.45         4.67 o
  -7   2   2          4.08          7.50         2.30 o
  -6   2   2        321.63        387.83         6.36 o
  -5   2   2          3.34          0.86         2.09 o
  -4   2   2         40.93         32.37         2.64 o
  -3   2   2        499.31        576.91         6.55 o
  -2   2   2       2295.48       2143.34        19.64 o
  -1   2   2        112.54         79.10         2.18 o
   0   2   2          1.16          2.96         1.01 o
   1   2   2        611.56        530.89         4.22 o
   2   2   2        333.49        308.34         3.32 o
   3   2   2        449.49        327.60         4.40 o
   4   2   2        444.51        379.10         5.45 o
   5   2   2        177.71        173.46         3.92 o
   6   2   2         62.31         80.51         3.13 o
   7   2   2         22.30         32.10         2.68 o
   8   2   2        416.14        367.93         8.01 o
   9   2   2        256.45        256.33         9.57 o
  10   2   2          3.61          7.43         5.17 o
  11   2   2          0.55          5.50         6.06 o
  12   2   2          5.00          1.33         5.32 o
  13   2   2          1.92          9.27         6.43 o
  14   2   2          0.55         -2.48        21.05 o
 -15   3   2          8.98         32.16        11.21 o
 -14   3   2         24.42         33.06         6.89 o
 -13   3   2         24.23         28.41         7.33 o
 -12   3   2         36.12         47.84         7.28 o
 -11   3   2          4.57          3.42         5.24 o
 -10   3   2          1.89         -2.20         3.04 o
  -9   3   2        158.82        144.78         5.26 o
  -8   3   2        465.29        415.37         7.37 o
  -7   3   2        333.92        346.50         6.97 o
  -6   3   2        119.85         64.64         3.29 o
  -5   3   2       1100.86       1292.97        12.96 o
  -4   3   2        106.29        187.29         3.99 o
  -3   3   2       5998.08       5621.22        40.91 o
  -2   3   2          0.82          0.12         1.34 o
  -1   3   2       1445.38       1373.12         9.20 o
   0   3   2        308.01        465.88         3.94 o
   1   3   2        111.40        113.37         2.22 o
   2   3   2        614.60        522.02         6.33 o
   3   3   2        818.50        766.35         7.32 o
   4   3   2        150.79        120.18         3.76 o
   5   3   2        619.35        692.66         9.28 o
   6   3   2        693.40        647.14         9.04 o
   7   3   2         53.13         61.97         4.29 o
   8   3   2          0.24          3.30         2.86 o
   9   3   2         18.67         12.37         4.51 o
  10   3   2          0.84         -4.34         5.30 o
  11   3   2          9.86         12.82         6.86 o
  12   3   2         54.12         42.92         8.12 o
  13   3   2         28.37         42.41        14.93 o
  14   3   2          0.54          2.56        16.85 o
 -15   4   2          9.33         14.23         7.99 o
 -14   4   2          0.00         -2.41        10.84 o
 -13   4   2         67.15         58.21         8.36 o
 -12   4   2        114.95        119.08        10.35 o
 -11   4   2         35.64         44.48         6.81 o
 -10   4   2          0.38          1.60         4.89 o
  -9   4   2          1.84          0.70         3.30 o
  -8   4   2         81.12        139.03         7.10 o
  -7   4   2        837.78        855.76        11.71 o
  -6   4   2       1309.84       1097.54        13.53 o
  -5   4   2         28.59         29.10         2.47 o
  -4   4   2        162.96        142.74         4.45 o
  -3   4   2        117.53        136.42         3.54 o
  -2   4   2        254.43        317.50         4.18 o
  -1   4   2       1334.32       1335.67         9.08 o
   0   4   2        311.57        290.65         3.50 o
   1   4   2         51.89         92.69         2.40 o
   2   4   2       1543.04       1709.77        12.21 o
   3   4   2       2372.36       2329.93        17.25 o
   4   4   2         22.69         30.19         2.49 o
   5   4   2        517.78        543.50         8.12 o
   6   4   2        436.55        388.23         7.62 o
   7   4   2        427.93        395.20         8.25 o
   8   4   2        494.70        460.89         8.83 o
   9   4   2         79.66         73.41         6.68 o
  10   4   2          1.46          4.89         5.27 o
  11   4   2          8.11         13.02         5.90 o
  12   4   2         73.40         85.39         9.17 o
  13   4   2         26.73         22.45         7.63 o
  14   4   2         25.20         17.29         8.36 o
 -14   5   2         30.93         42.54         9.55 o
 -13   5   2         90.29         95.59         9.62 o
 -12   5   2         89.51         86.03         8.86 o
 -11   5   2          0.24          9.65         6.79 o
 -10   5   2          0.01          2.16         4.97 o
  -9   5   2        154.25        168.11         8.49 o
  -8   5   2        333.40        302.59         8.55 o
  -7   5   2         22.01         21.13         3.44 o
  -6   5   2        344.31        384.22         7.23 o
  -5   5   2          4.01          8.19         2.74 o
  -4   5   2         42.04         70.97         3.35 o
  -3   5   2        509.82        595.10         6.54 o
  -2   5   2       2657.66       3001.97        18.84 o
  -1   5   2         10.41         21.54         1.85 o
   0   5   2       2226.37       2624.23        16.78 o
   1   5   2         85.25        102.83         2.89 o
   2   5   2        104.64         99.25         3.04 o
   3   5   2          8.31         15.31         1.82 o
   4   5   2        719.29        778.07         8.03 o
   5   5   2        148.52        184.89         4.72 o
   6   5   2        770.88        792.03        10.17 o
   7   5   2        302.08        312.92         7.55 o
   8   5   2         10.08          8.97         3.69 o
   9   5   2          2.32          4.32         3.86 o
  10   5   2          1.17          2.60         6.02 o
  11   5   2         10.48         17.92         7.44 o
  12   5   2         24.83         32.55         8.09 o
  13   5   2         14.43         23.47         8.50 o
  14   5   2          1.28         23.81        19.61 o
 -14   6   2          5.06         14.03         8.45 o
 -13   6   2          8.16          2.20         8.34 o
 -12   6   2          0.66          6.62         7.30 o
 -11   6   2          0.04         10.18         7.04 o
 -10   6   2          9.50         18.07         6.40 o
  -9   6   2         12.14         11.47         4.45 o
  -8   6   2          5.24          2.46         3.52 o
  -7   6   2        451.14        393.65         9.29 o
  -6   6   2         96.41        146.32         5.97 o
  -5   6   2        636.63        675.79         8.79 o
  -4   6   2       2641.65       2601.30        18.22 o
  -3   6   2         47.42         50.60         2.81 o
  -2   6   2          8.11         -1.60         1.72 o
  -1   6   2         18.27         39.67         2.58 o
   0   6   2        512.98        667.09         6.81 o
   1   6   2         40.81         63.49         2.66 o
   2   6   2       2257.49       2598.99        16.90 o
   3   6   2        275.25        259.49         4.31 o
   4   6   2         43.36         39.48         2.39 o
   5   6   2         90.76         96.08         4.19 o
   6   6   2         72.82         89.27         4.35 o
   7   6   2         36.60         45.70         3.71 o
   8   6   2         42.71         54.96         4.72 o
   9   6   2          1.02          0.49         4.70 o
  10   6   2          0.10         -0.04         5.32 o
  11   6   2          0.17          2.46         5.94 o
  12   6   2         42.49         57.33         9.44 o
  13   6   2         28.11         43.78        10.13 o
 -14   7   2         12.27         30.74        10.25 o
 -13   7   2         21.45         26.57         9.10 o
 -12   7   2          1.57          6.54         7.31 o
 -11   7   2         12.17         21.84         9.18 o
 -10   7   2          0.65         -1.69         5.67 o
  -9   7   2          7.94         11.05         6.07 o
  -8   7   2          4.22          5.13         4.36 o
  -7   7   2        120.98         96.79         5.73 o
  -6   7   2          2.39          5.38         2.84 o
  -5   7   2        149.90        183.48         5.16 o
  -4   7   2         32.18         29.97         2.66 o
  -3   7   2        760.19        714.19         7.90 o
  -2   7   2       1589.07       1829.92        13.84 o
  -1   7   2         66.99         88.33         3.28 o
   0   7   2        164.11        231.60         4.13 o
   1   7   2        821.43        850.23         7.65 o
   2   7   2        229.71        215.55         4.38 o
   3   7   2        788.63        771.25         8.35 o
   4   7   2       1269.82       1256.25        11.50 o
   5   7   2        381.09        348.38         6.17 o
   6   7   2          1.22         -1.40         2.59 o
   7   7   2        118.76        119.30         5.43 o
   8   7   2          6.55          6.35         3.62 o
   9   7   2          0.39          6.03         3.86 o
  10   7   2         67.02         65.39         7.54 o
  11   7   2          0.88         -1.67         6.59 o
  12   7   2          1.86         13.90         8.19 o
  13   7   2          0.64         19.30        14.76 o
 -14   8   2          0.08         -4.20         9.81 o
 -13   8   2         44.72         44.18         8.69 o
 -12   8   2          1.11         -1.86         9.99 o
 -11   8   2          4.94          1.16         6.85 o
 -10   8   2        262.43        277.19        14.07 o
  -9   8   2          0.89          7.77         5.05 o
  -8   8   2          0.10         -1.58         3.80 o
  -7   8   2        111.72        104.23         5.33 o
  -6   8   2        285.35        304.79         7.78 o
  -5   8   2         46.15         41.76         2.95 o
  -4   8   2        830.68        857.40         9.47 o
  -3   8   2       1171.43       1085.45        10.75 o
  -2   8   2          0.01         -1.50         2.05 o
  -1   8   2       1011.67        937.72         8.96 o
   0   8   2        465.79        398.51         5.98 o
   1   8   2         39.11         40.36         2.80 o
   2   8   2          2.50         -1.84         1.84 o
   3   8   2        114.34        115.29         4.13 o
   4   8   2        310.27        301.14         5.48 o
   5   8   2        570.11        563.25         8.59 o
   6   8   2         24.45         24.61         3.22 o
   7   8   2        213.87        199.66         7.93 o
   8   8   2         32.52         24.01         4.52 o
   9   8   2         77.83         71.51         8.74 o
  10   8   2          3.66         -0.11         6.94 o
  11   8   2          3.51          6.50         6.73 o
  12   8   2         17.33         16.41         8.66 o
  13   8   2          6.73         11.90        12.82 o
 -13   9   2          0.61          2.98         7.96 o
 -12   9   2         36.73         34.48         8.45 o
 -11   9   2         28.16         33.67         7.19 o
 -10   9   2          0.54         10.48         5.93 o
  -9   9   2        158.54        148.08        10.10 o
  -8   9   2          2.72          1.19         4.46 o
  -7   9   2          0.00         -0.74         3.69 o
  -6   9   2          8.38         11.20         3.23 o
  -5   9   2        277.83        291.39         6.79 o
  -4   9   2        954.01        906.55        10.44 o
  -3   9   2         59.79         49.35         3.68 o
  -2   9   2          9.96         12.69         2.65 o
  -1   9   2        275.29        272.80         5.29 o
   0   9   2        539.56        428.31         6.11 o
   1   9   2        130.87        129.20         4.37 o
   2   9   2        244.97        259.52         5.50 o
   3   9   2        424.19        377.75         6.43 o
   4   9   2         17.81         17.70         2.86 o
   5   9   2         24.21         25.86         2.74 o
   6   9   2         64.30         63.12         5.16 o
   7   9   2         23.97         21.99         4.13 o
   8   9   2         34.88         40.72         5.69 o
   9   9   2         32.05         21.04         6.00 o
  10   9   2         88.64         94.98         8.88 o
  11   9   2         24.47         15.11         9.08 o
  12   9   2          0.04          5.06        10.73 o
 -13  10   2          5.05          7.46         8.86 o
 -12  10   2         11.74         14.62         7.55 o
 -11  10   2         92.48         99.50        10.12 o
 -10  10   2         40.51         40.73         9.72 o
  -9  10   2          8.96          7.74         5.67 o
  -8  10   2        117.36        112.87         9.79 o
  -7  10   2          1.63          0.32         4.09 o
  -6  10   2         81.66         79.92         7.92 o
  -5  10   2         21.59         23.37         3.60 o
  -4  10   2          0.02          3.20         2.77 o
  -3  10   2          1.49         -0.88         2.83 o
  -2  10   2        571.47        525.07         8.51 o
  -1  10   2          9.19         11.43         2.85 o
   0  10   2         73.85         69.11         4.08 o
   1  10   2         61.62         67.18         3.89 o
   2  10   2         31.79         38.74         3.64 o
   3  10   2         14.79         10.67         2.90 o
   4  10   2        176.78        182.93         5.82 o
   5  10   2        158.32        164.27         6.07 o
   6  10   2         15.65         19.76         4.14 o
   7  10   2         97.56        115.97         7.41 o
   8  10   2          5.06          1.57         6.09 o
   9  10   2         24.11         23.59         6.86 o
  10  10   2         29.74         29.56         6.88 o
  11  10   2          0.19          2.37         7.62 o
  12  10   2         11.45         21.69        10.03 o
 -12  11   2          1.14         -1.40         9.54 o
 -11  11   2          0.18          3.03         8.26 o
 -10  11   2         74.55         77.15         9.24 o
  -9  11   2          0.18         -2.46         5.43 o
  -8  11   2        134.78        165.56        12.54 o
  -7  11   2        183.42        199.18        11.98 o
  -6  11   2         63.08         85.34         7.62 o
  -5  11   2         14.38         15.00         4.02 o
  -4  11   2        243.13        258.94         8.82 o
  -3  11   2         11.35         -0.08         2.72 o
  -2  11   2         25.23         21.12         3.18 o
  -1  11   2         19.16         35.18         3.46 o
   0  11   2         28.04         20.56         2.96 o
   1  11   2        309.63        315.98         6.59 o
   2  11   2        625.51        576.58         9.24 o
   3  11   2          4.17          2.14         3.06 o
   4  11   2         16.20         13.45         3.88 o
   5  11   2         57.24         78.81         5.05 o
   6  11   2         10.59          7.76         4.29 o
   7  11   2          7.37         11.14         4.91 o
   8  11   2         93.22        110.48         9.27 o
   9  11   2          6.85          6.29         6.74 o
  10  11   2         18.18          9.93         7.31 o
  11  11   2         61.31         85.94        11.98 o
 -12  12   2         13.89         41.79        21.01 o
 -11  12   2         88.35         84.87        11.18 o
 -10  12   2         21.76         11.04         7.61 o
  -9  12   2          2.73          6.89         6.74 o
  -8  12   2         95.82         94.59         9.33 o
  -7  12   2          0.79         18.07         6.76 o
  -6  12   2          0.43         -3.49         4.86 o
  -5  12   2        190.21        228.85         9.95 o
  -4  12   2         27.18         21.35         4.62 o
  -3  12   2         70.21         58.75         5.59 o
  -2  12   2        804.73        757.08        12.62 o
  -1  12   2        163.46        156.64         7.25 o
   0  12   2         33.75         32.53         3.91 o
   1  12   2        249.91        272.60         7.97 o
   2  12   2         34.90         27.52         4.24 o
   3  12   2         68.33         63.22         5.36 o
   4  12   2        201.18        193.72         8.66 o
   5  12   2          2.91          3.12         3.61 o
   6  12   2          0.24          0.01         5.01 o
   7  12   2        251.36        278.00        14.04 o
   8  12   2         59.56         63.14        10.32 o
   9  12   2         21.98          6.67         6.66 o
  10  12   2         34.03         31.90         9.03 o
  11  12   2          0.43          5.75         9.83 o
 -11  13   2          8.50          0.91         9.90 o
 -10  13   2         51.70         45.86        10.90 o
  -9  13   2         13.63         14.20         7.14 o
  -8  13   2         88.65         89.33         9.87 o
  -7  13   2        110.73        133.72        12.75 o
  -6  13   2         51.71         48.33         7.27 o
  -5  13   2          0.12         -4.26         4.26 o
  -4  13   2        147.53        138.72         8.60 o
  -3  13   2          0.36          1.29         4.39 o
  -2  13   2         28.39         21.14         4.71 o
  -1  13   2        187.45        198.92         8.49 o
   0  13   2          0.45         -3.02         3.02 o
   1  13   2         56.92         47.17         5.72 o
   2  13   2        139.56        119.24         7.61 o
   3  13   2          1.13         -3.98         4.13 o
   4  13   2         45.99         37.02         6.17 o
   5  13   2        133.32        139.12         7.61 o
   6  13   2         15.94         13.58         5.60 o
   7  13   2          0.58         12.58         6.24 o
   8  13   2         22.49         20.24         7.81 o
   9  13   2          0.10          6.59         7.72 o
  10  13   2          9.26         26.41        10.29 o
 -10  14   2          3.40         -7.07         8.78 o
  -9  14   2          4.44         -7.67         7.67 o
  -8  14   2         17.55          5.86         6.34 o
  -7  14   2         40.86         48.67         7.96 o
  -6  14   2          1.01         13.47         5.87 o
  -5  14   2        216.17        207.63        10.32 o
  -4  14   2          5.50          7.98         4.98 o
  -3  14   2         12.77         18.66         5.30 o
  -2  14   2          0.82          3.16         4.75 o
  -1  14   2          7.48          9.41         4.81 o
   0  14   2          0.00          0.98         4.20 o
   1  14   2         62.67         51.64         6.53 o
   2  14   2          1.46          6.35         4.75 o
   3  14   2          6.90          5.99         4.59 o
   4  14   2         68.09         71.88         7.20 o
   5  14   2         12.82         16.53         6.04 o
   6  14   2         22.83         24.37         6.47 o
   7  14   2         71.83         77.76        11.10 o
   8  14   2          2.74          4.35        11.04 o
   9  14   2          3.04         14.05         8.21 o
  -9  15   2          8.49         28.96        10.61 o
  -8  15   2          0.94         -3.12         7.05 o
  -7  15   2         35.44         48.00         8.02 o
  -6  15   2         28.44         26.01         7.51 o
  -5  15   2          0.01         10.17         7.25 o
  -4  15   2         15.39         18.60         5.76 o
  -3  15   2          3.95         -0.61         6.10 o
  -2  15   2         35.64         37.61         6.75 o
  -1  15   2          9.28         18.31         6.50 o
   0  15   2         39.23         36.01         6.82 o
   1  15   2         14.57         20.10         7.39 o
   2  15   2         16.19         12.50         7.69 o
   3  15   2          4.63          7.59         5.43 o
   4  15   2         26.34         24.23         5.79 o
   5  15   2         42.41         38.75         7.00 o
   6  15   2         60.48         60.56         8.68 o
   7  15   2         10.56         33.65        13.33 o
   8  15   2          0.45          4.05         9.32 o
  -8  16   2          0.91          3.95         7.77 o
  -7  16   2         20.86         40.93        13.43 o
  -6  16   2         43.33         55.44         9.58 o
  -5  16   2          1.93          7.55         6.29 o
  -4  16   2         11.01         22.85         7.12 o
  -3  16   2         13.97         22.30         7.18 o
  -2  16   2          8.62          4.94         6.14 o
  -1  16   2          6.69         21.62         7.20 o
   0  16   2         25.41         34.39         7.07 o
   1  16   2         31.62         18.16         7.94 o
   2  16   2        104.04         91.34        10.93 o
   3  16   2          2.97         -3.31         6.35 o
   4  16   2          1.71         -0.04         6.64 o
   5  16   2         13.81         17.29         8.34 o
   6  16   2          1.11         -0.91        11.10 o
   7  16   2          1.19         19.74         9.62 o
  -6  17   2          1.53         -7.44         7.44 o
  -5  17   2          0.71          0.35         7.27 o
  -4  17   2          0.45         -3.84         6.90 o
  -3  17   2          0.18         16.95         7.38 o
  -2  17   2         41.90         40.38        10.55 o
  -1  17   2          0.49         -6.97         6.97 o
   0  17   2         10.21         13.08         7.53 o
   1  17   2          6.95         16.74         8.83 o
   2  17   2          1.73         10.94         9.29 o
   3  17   2          0.01          6.83        12.73 o
   4  17   2          4.43         -2.57         8.18 o
   5  17   2          4.96         10.34        11.14 o
  -4  18   2          2.26          0.88         8.70 o
  -3  18   2          4.19          6.58        10.79 o
  -2  18   2          5.90         11.14         9.61 o
  -1  18   2          1.70         22.67         9.72 o
   0  18   2          1.47          9.73         9.85 o
   1  18   2          0.34          4.38        12.31 o
   2  18   2          4.90         -4.90         9.35 o
   3  18   2          4.20         13.71         9.96 o
 -15   1   3          1.75         19.44         7.24 o
 -14   1   3          3.78          1.29         6.63 o
 -13   1   3          1.23         17.18         5.66 o
 -12   1   3        115.93        120.02         8.35 o
 -11   1   3          3.96          9.51         4.77 o
 -10   1   3         87.95        102.76         6.42 o
  -9   1   3         11.39         27.26         4.11 o
  -8   1   3          6.23         18.89         3.24 o
  -7   1   3        296.81        289.82         8.24 o
  -6   1   3         50.18        137.20         5.08 o
  -5   1   3        636.62        980.60        11.29 o
  -4   1   3        587.92        616.30         7.95 o
  -3   1   3         13.33          3.26         1.67 o
  -2   1   3       1320.21       1590.09        16.40 o
  -1   1   3       2781.40       3366.23        42.88 o
   0   1   3       1281.68       1139.22         8.69 o
   1   1   3       5380.21       5744.85       147.07 o
   2   1   3         61.36         85.97         1.86 o
   3   1   3        456.81        399.35         4.52 o
   4   1   3       1379.97       1464.53        11.77 o
   5   1   3         88.45         88.34         3.46 o
   6   1   3        594.71        540.60         7.15 o
   7   1   3         20.82         18.96         2.72 o
   8   1   3        256.47        238.51         5.74 o
   9   1   3          8.48         16.55         3.19 o
  10   1   3          7.62         13.82         3.80 o
  11   1   3          8.91          6.05         4.50 o
  12   1   3          3.89         10.75         7.02 o
  13   1   3          7.45         31.93         9.18 o
  14   1   3          0.85          1.62        12.58 o
 -15   2   3          0.84         -0.31         6.74 o
 -14   2   3         37.02         27.31         7.19 o
 -13   2   3         18.57         18.53         4.22 o
 -12   2   3          0.93         13.94         4.85 o
 -11   2   3         95.39        104.75         8.46 o
 -10   2   3         31.60         40.70         5.16 o
  -9   2   3        563.35        508.52         9.58 o
  -8   2   3         38.35         68.28         4.32 o
  -7   2   3        342.38        326.65         6.69 o
  -6   2   3        206.70        245.81         5.96 o
  -5   2   3       1413.72       1487.91        15.13 o
  -4   2   3        384.78        438.40         6.43 o
  -3   2   3       2493.38       2348.72        18.52 o
  -2   2   3        407.67        260.33         4.03 o
  -1   2   3       4324.79       4782.98        88.24 o
   0   2   3       2624.60       2612.09        14.84 o
   1   2   3        624.92        362.10         3.40 o
   2   2   3        393.21        405.21         4.99 o
   3   2   3        692.48        670.05         6.57 o
   4   2   3       3442.75       3550.98        25.27 o
   5   2   3          5.99          4.83         1.90 o
   6   2   3        756.42        818.72         9.79 o
   7   2   3        444.38        402.23         8.21 o
   8   2   3         69.22         76.82         4.57 o
   9   2   3        343.18        321.74         8.92 o
  10   2   3         51.28         67.95         7.11 o
  11   2   3         30.33         17.87         7.25 o
  12   2   3          4.52          2.01         4.09 o
  13   2   3          1.50         22.06         8.64 o
  14   2   3          0.53          0.76         7.66 o
 -15   3   3          4.15          7.32        10.75 o
 -14   3   3          2.06          4.06         6.44 o
 -13   3   3          1.58          0.40         6.40 o
 -12   3   3         98.55        105.97        11.22 o
 -11   3   3          1.58          2.98         3.39 o
 -10   3   3         52.09         53.59         5.31 o
  -9   3   3          2.35          6.91         3.24 o
  -8   3   3       1103.85        980.14        12.13 o
  -7   3   3         89.36        103.17         4.50 o
  -6   3   3       2064.22       2232.85        20.58 o
  -5   3   3       1398.87       1457.06        13.94 o
  -4   3   3        429.99        536.35         6.83 o
  -3   3   3       7290.49       7121.64        61.16 o
  -2   3   3       1444.73       1435.98        11.18 o
  -1   3   3         43.95         45.12         1.94 o
   0   3   3        880.34        703.23         6.03 o
   1   3   3        100.94        169.86         2.49 o
   2   3   3        164.45        194.57         3.01 o
   3   3   3        801.02        684.93         5.90 o
   4   3   3        122.04        119.72         3.44 o
   5   3   3          0.10         -0.54         1.71 o
   6   3   3       1356.87       1353.01        13.48 o
   7   3   3         36.09         37.86         3.69 o
   8   3   3        132.32        137.70         5.85 o
   9   3   3        113.75        121.66         7.11 o
  10   3   3          0.95          6.85         4.64 o
  11   3   3          4.02          1.40         5.00 o
  12   3   3          1.68          0.38         6.27 o
  13   3   3         21.10          8.21         8.02 o
  14   3   3          0.17         13.05        10.32 o
 -15   4   3         25.14         28.78         9.09 o
 -14   4   3         12.71         23.33         6.77 o
 -13   4   3          0.62         -6.26         8.22 o
 -12   4   3          4.25         11.75         6.31 o
 -11   4   3        113.38        131.01         9.87 o
 -10   4   3        396.97        419.13        13.70 o
  -9   4   3        544.35        449.63         9.77 o
  -8   4   3         26.06         27.83         2.76 o
  -7   4   3        671.97        543.66         7.57 o
  -6   4   3        248.07        247.18         5.87 o
  -5   4   3       2419.25       2437.48        19.69 o
  -4   4   3       4217.73       4609.07        33.59 o
  -3   4   3          3.24          0.18         1.66 o
  -2   4   3       6057.78       6169.47        37.82 o
  -1   4   3        614.43        645.58         5.99 o
   0   4   3       1539.28       1780.89        11.04 o
   1   4   3        225.60        252.08         3.34 o
   2   4   3        897.30        860.13         7.44 o
   3   4   3        150.06        173.35         3.31 o
   4   4   3        664.82        662.33         6.45 o
   5   4   3        173.13        172.51         5.27 o
   6   4   3          7.92          9.83         2.53 o
   7   4   3        280.77        274.99         6.43 o
   8   4   3         71.40         84.71         5.08 o
   9   4   3         50.94         41.65         4.94 o
  10   4   3          8.11         14.46         5.17 o
  11   4   3         31.68         30.92         9.79 o
  12   4   3          4.05          1.91         6.65 o
  13   4   3         11.88         -0.71         8.87 o
 -15   5   3          2.10         31.60         9.10 o
 -14   5   3          3.20         14.19         7.40 o
 -13   5   3          3.53          9.59         7.05 o
 -12   5   3          3.45         -0.09         5.79 o
 -11   5   3        123.30        120.06        10.49 o
 -10   5   3         14.14         11.09         9.40 o
  -9   5   3          1.46          3.18         3.93 o
  -8   5   3       4421.90       3849.91        35.45 o
  -7   5   3        200.87        193.74         7.33 o
  -6   5   3       1106.90       1113.38        12.20 o
  -5   5   3         29.25         50.64         3.38 o
  -4   5   3        510.27        515.47         7.11 o
  -3   5   3       1745.07       1884.28        15.70 o
  -2   5   3       1943.33       1791.39        12.74 o
  -1   5   3       7103.48       7303.49        40.37 o
   0   5   3        199.72        244.36         3.44 o
   1   5   3       2728.38       2836.25        17.04 o
   2   5   3       1384.49       1271.58        10.23 o
   3   5   3        227.24        223.83         3.90 o
   4   5   3        148.23        158.38         3.23 o
   5   5   3          1.57          1.79         1.80 o
   6   5   3        171.02        181.52         5.68 o
   7   5   3        284.29        256.87         6.12 o
   8   5   3          1.63         15.36         3.58 o
   9   5   3        128.82        129.11         6.67 o
  10   5   3         21.02         20.50         5.43 o
  11   5   3         16.89         16.92         6.51 o
  12   5   3          6.40          2.61         6.58 o
  13   5   3          7.69          0.97         9.92 o
 -14   6   3         31.77         23.12         6.66 o
 -13   6   3          0.42         -0.01         6.48 o
 -12   6   3         22.80         23.68         7.31 o
 -11   6   3         38.29         39.08         7.91 o
 -10   6   3        410.23        412.60        14.91 o
  -9   6   3          0.47          6.92         5.78 o
  -8   6   3         19.39         20.37         4.00 o
  -7   6   3        501.85        424.04         8.63 o
  -6   6   3         34.34         43.85         3.16 o
  -5   6   3        360.82        337.80         6.45 o
  -4   6   3       3941.24       3850.00        25.05 o
  -3   6   3       1997.05       1953.13        14.35 o
  -2   6   3         11.32          2.24         1.73 o
  -1   6   3       4233.04       4037.31        23.66 o
   0   6   3       2231.68       2470.25        15.55 o
   1   6   3        232.33        318.91         4.35 o
   2   6   3        442.66        351.56         4.69 o
   3   6   3         19.32         21.81         2.03 o
   4   6   3        263.17        269.15         4.69 o
   5   6   3       1540.35       1331.21        13.25 o
   6   6   3        805.53        720.77         9.71 o
   7   6   3         28.93         27.10         3.36 o
   8   6   3        168.32        174.43         5.89 o
   9   6   3          6.08          9.73         3.44 o
  10   6   3         18.70          9.22         4.36 o
  11   6   3        107.03        115.48         8.38 o
  12   6   3         13.09         24.06         7.05 o
  13   6   3          2.70         15.45         9.70 o
 -14   7   3          0.86         13.59        10.48 o
 -13   7   3         18.76         19.78         9.57 o
 -12   7   3         21.17         20.71         8.87 o
 -11   7   3          1.65          8.49         6.37 o
 -10   7   3         61.58         54.83         8.29 o
  -9   7   3         52.01         54.83         6.98 o
  -8   7   3        199.79        212.46         8.69 o
  -7   7   3        756.26        639.11        10.83 o
  -6   7   3        128.16        121.49         4.74 o
  -5   7   3        973.65        967.26        10.43 o
  -4   7   3       1946.17       1711.32        14.25 o
  -3   7   3         67.05         80.59         3.45 o
  -2   7   3       1774.88       1724.77        13.10 o
  -1   7   3          2.26          2.90         1.77 o
   0   7   3         44.24         20.16         2.17 o
   1   7   3        823.54        815.12         7.69 o
   2   7   3        294.22        267.96         4.83 o
   3   7   3         39.99         64.54         2.93 o
   4   7   3        148.36        135.47         4.97 o
   5   7   3        237.91        227.17         5.90 o
   6   7   3        125.09        135.72         4.83 o
   7   7   3        156.23        164.30         5.43 o
   8   7   3         20.26         25.78         3.86 o
   9   7   3         51.40         66.58         4.78 o
  10   7   3          2.36          3.13         5.05 o
  11   7   3          3.50          5.57         9.33 o
  12   7   3         21.20         42.23         9.37 o
  13   7   3         15.08         14.36         7.61 o
 -14   8   3          4.11         37.65        11.80 o
 -13   8   3          3.92         -5.34         8.07 o
 -12   8   3          3.86          1.18         7.23 o
 -11   8   3         18.94         22.71         7.09 o
 -10   8   3         15.34         33.83         7.21 o
  -9   8   3         32.49         20.54         5.48 o
  -8   8   3         20.82         20.00         5.23 o
  -7   8   3          0.12         -0.24         2.74 o
  -6   8   3         48.71         53.77         3.79 o
  -5   8   3        344.80        337.05         6.33 o
  -4   8   3        332.30        304.75         5.60 o
  -3   8   3          1.04          3.33         2.12 o
  -2   8   3         54.29         79.05         3.70 o
  -1   8   3        800.27        761.28         8.09 o
   0   8   3         95.67         98.14         4.09 o
   1   8   3        146.51        139.36         4.20 o
   2   8   3         38.93         38.36         2.72 o
   3   8   3        171.54        152.01         4.49 o
   4   8   3          9.48         13.58         2.46 o
   5   8   3        254.29        269.59         6.38 o
   6   8   3          2.29          4.67         3.06 o
   7   8   3          0.61          9.19         3.01 o
   8   8   3          0.37          4.64         3.93 o
   9   8   3          1.21         -1.27         3.90 o
  10   8   3         15.82         26.38         6.43 o
  11   8   3         39.28         59.83         9.70 o
  12   8   3          0.13          9.80         7.91 o
 -13   9   3          0.18          6.96         7.84 o
 -12   9   3         31.48         33.56         8.54 o
 -11   9   3          9.38         25.98         7.43 o
 -10   9   3          0.03          1.91         6.34 o
  -9   9   3        125.18        121.91         9.14 o
  -8   9   3        120.35        120.48         7.60 o
  -7   9   3          0.50          0.74         3.69 o
  -6   9   3          7.27         12.70         2.94 o
  -5   9   3         91.39        103.65         4.50 o
  -4   9   3         86.26         97.64         4.90 o
  -3   9   3        218.12        190.13         5.77 o
  -2   9   3         13.38         18.20         2.65 o
  -1   9   3          3.99         -2.19         2.19 o
   0   9   3        168.73        211.27         5.54 o
   1   9   3        294.35        299.11         5.16 o
   2   9   3         20.15         18.44         2.69 o
   3   9   3        528.24        477.77         7.62 o
   4   9   3          3.03          4.95         2.41 o
   5   9   3          0.88          7.38         2.04 o
   6   9   3          9.84         20.80         3.53 o
   7   9   3         55.61         56.22         5.27 o
   8   9   3          0.00         -3.71         3.71 o
   9   9   3         17.93         14.82         4.93 o
  10   9   3          2.24         -2.34         4.96 o
  11   9   3          4.69         15.32         7.81 o
  12   9   3         40.75         47.55        15.77 o
 -13  10   3          5.84         17.15        12.13 o
 -12  10   3         20.01         30.99         8.43 o
 -11  10   3         26.15         34.55         8.80 o
 -10  10   3          1.42         -2.81         6.76 o
  -9  10   3         60.28         47.10         9.29 o
  -8  10   3        133.39        123.63         9.22 o
  -7  10   3         34.30         42.77         6.44 o
  -6  10   3         46.62         55.16         5.51 o
  -5  10   3        197.71        174.56         6.16 o
  -4  10   3         16.32         15.26         3.47 o
  -3  10   3          4.85          8.82         3.05 o
  -2  10   3        226.81        232.72         7.22 o
  -1  10   3        135.47        149.79         5.77 o
   0  10   3        116.54        124.12         5.09 o
   1  10   3       1344.31       1250.09        11.84 o
   2  10   3        138.55        155.77         5.40 o
   3  10   3         68.56         67.50         4.02 o
   4  10   3        167.72        158.85         5.96 o
   5  10   3         34.62         40.45         4.72 o
   6  10   3        509.70        445.34        11.27 o
   7  10   3         30.72         28.23         4.84 o
   8  10   3          6.80          5.75         5.28 o
   9  10   3         14.43         14.36         5.64 o
  10  10   3         49.99         42.98         9.05 o
  11  10   3          0.07         13.17        10.04 o
 -12  11   3          7.83         15.20        11.12 o
 -11  11   3          0.30          2.98         7.63 o
 -10  11   3          2.38          1.90         6.46 o
  -9  11   3         20.78         14.97         7.99 o
  -8  11   3         20.76         23.73         8.57 o
  -7  11   3          0.49          8.47         5.06 o
  -6  11   3         28.14         26.06         5.88 o
  -5  11   3         15.92         14.42         3.97 o
  -4  11   3          4.52          5.34         3.36 o
  -3  11   3        113.27         98.09         5.27 o
  -2  11   3         19.98         22.69         3.37 o
  -1  11   3         90.46         79.20         4.52 o
   0  11   3         20.68         23.57         3.42 o
   1  11   3        363.67        339.84         6.50 o
   2  11   3         28.23         27.47         3.93 o
   3  11   3        232.49        230.53         7.63 o
   4  11   3        149.52        146.89         6.79 o
   5  11   3        155.94        150.21         6.69 o
   6  11   3          1.79          7.14         4.51 o
   7  11   3          0.86          8.02         5.04 o
   8  11   3          5.69          4.15         5.91 o
   9  11   3          2.13          3.88         6.65 o
  10  11   3          0.00         12.19         8.73 o
  11  11   3         10.49         15.38        17.09 o
 -12  12   3          3.14         22.14        10.69 o
 -11  12   3          0.17          2.23        10.80 o
 -10  12   3          0.93         -2.09         6.66 o
  -9  12   3         21.85         20.81         7.75 o
  -8  12   3         40.86         45.15         8.00 o
  -7  12   3         88.79         82.41         8.80 o
  -6  12   3         11.60         10.62         5.92 o
  -5  12   3          0.28          4.96         4.31 o
  -4  12   3          0.96         -3.42         3.42 o
  -3  12   3        204.91        201.98         9.15 o
  -2  12   3         68.97         79.20         5.45 o
  -1  12   3          2.63         -0.87         3.42 o
   0  12   3          7.67         -0.54         3.23 o
   1  12   3         94.69        114.06         5.59 o
   2  12   3        117.84        110.73         6.17 o
   3  12   3         16.72         16.18         4.35 o
   4  12   3         65.98         57.05         5.69 o
   5  12   3          0.08         -1.55         3.31 o
   6  12   3          2.61          9.51         5.95 o
   7  12   3         24.09         23.82         7.43 o
   8  12   3          0.71          5.58         5.96 o
   9  12   3          0.81         22.32         7.71 o
  10  12   3          7.39         18.95        10.02 o
 -11  13   3          1.51         38.95        26.87 o
 -10  13   3         13.76         25.31         8.64 o
  -9  13   3         51.22         38.66         8.92 o
  -8  13   3          0.05          7.34         7.82 o
  -7  13   3         82.84         72.36         8.95 o
  -6  13   3        188.26        173.74        11.52 o
  -5  13   3          0.46          1.68         5.48 o
  -4  13   3         12.40         10.96         4.53 o
  -3  13   3        277.37        292.20        10.72 o
  -2  13   3          0.91         -0.88         3.57 o
  -1  13   3          5.11          3.35         3.82 o
   0  13   3         68.65         70.67         6.07 o
   1  13   3          0.01         -3.70         3.70 o
   2  13   3          0.18          0.74         3.74 o
   3  13   3          7.56          0.85         5.24 o
   4  13   3          1.14          0.04         3.89 o
   5  13   3          6.33          7.98         4.77 o
   6  13   3         13.92         13.61         6.73 o
   7  13   3          1.73         -1.51         6.73 o
   8  13   3          2.36         -0.15         7.87 o
   9  13   3          0.20         18.84         8.88 o
 -10  14   3          3.64         10.01        11.20 o
  -9  14   3         60.01         56.02        10.95 o
  -8  14   3         39.72         59.97         9.74 o
  -7  14   3          0.19          0.73         6.72 o
  -6  14   3         61.66         67.16         8.38 o
  -5  14   3        155.80        165.34         9.97 o
  -4  14   3          6.00         23.21         6.58 o
  -3  14   3         25.08         25.77         5.73 o
  -2  14   3        267.82        290.95        12.31 o
  -1  14   3         16.03          8.06         4.71 o
   0  14   3         52.12         59.78         6.76 o
   1  14   3        228.48        256.89        11.22 o
   2  14   3        114.52        105.95         7.71 o
   3  14   3         75.03         63.65         6.66 o
   4  14   3        159.41        155.02         9.05 o
   5  14   3        101.47         89.83         7.81 o
   6  14   3         39.55         30.29         8.19 o
   7  14   3         48.64         37.30        10.31 o
   8  14   3          0.00          6.84         7.74 o
   9  14   3          2.23         -4.28        20.22 o
  -9  15   3         87.48         93.80        12.62 o
  -8  15   3          4.60          4.86         6.68 o
  -7  15   3         44.04         36.19         9.01 o
  -6  15   3         52.88         70.82         8.81 o
  -5  15   3          2.06         -4.45         5.41 o
  -4  15   3          0.31          1.43         5.46 o
  -3  15   3        111.69        137.20        10.05 o
  -2  15   3         75.69         67.00         7.79 o
  -1  15   3         16.78         10.01         7.50 o
   0  15   3        276.80        311.10        14.16 o
   1  15   3         88.42         82.63         9.42 o
   2  15   3          0.01         -5.77         5.84 o
   3  15   3         20.27         23.07         6.10 o
   4  15   3         29.26         28.75         7.31 o
   5  15   3          0.27         -0.22         8.16 o
   6  15   3          8.93         36.66         8.66 o
   7  15   3          2.07          4.79         9.36 o
   8  15   3          1.24         18.58         7.72 o
  -8  16   3         12.53         38.98         8.71 o
  -7  16   3          4.02          5.56         7.64 o
  -6  16   3         34.44         35.96        12.09 o
  -5  16   3          4.78         22.82         7.91 o
  -4  16   3          4.51          5.98         6.71 o
  -3  16   3         27.70         25.27         7.05 o
  -2  16   3         14.31         16.46         6.96 o
  -1  16   3          0.05         -0.54         6.02 o
   0  16   3          3.70         16.42         9.87 o
   1  16   3        147.19        169.04        15.36 o
   2  16   3         15.31          5.33         6.82 o
   3  16   3          0.14         -6.47         6.99 o
   4  16   3         10.34         -2.42         6.41 o
   5  16   3          0.00          4.61         6.88 o
   6  16   3          2.57         -0.44        17.32 o
  -6  17   3          0.31         -4.33        11.27 o
  -5  17   3         10.98          8.97         8.35 o
  -4  17   3         11.25         -0.10         7.53 o
  -3  17   3          0.55         -0.32         9.07 o
  -2  17   3          0.04         -2.01         6.02 o
  -1  17   3          0.61          9.64         7.00 o
   0  17   3         66.10         79.31        13.75 o
   1  17   3          0.32          6.02        10.23 o
   2  17   3          9.47         10.76         8.48 o
   3  17   3          2.73         11.58         9.40 o
   4  17   3          0.26          0.34        13.55 o
   5  17   3          1.28          5.83         8.77 o
  -4  18   3         18.59         30.26         9.56 o
  -3  18   3          1.64         23.12        11.49 o
  -2  18   3          3.10          3.22         8.62 o
  -1  18   3         17.85         15.52        11.90 o
   0  18   3          3.88         16.65        11.32 o
   1  18   3          0.31          6.21         9.40 o
   2  18   3         31.34         22.64        17.06 o
 -15   0   4         13.72         18.64        10.44 o
 -14   0   4         92.86         92.00        19.61 o
 -13   0   4        241.35        234.00        15.56 o
 -12   0   4         56.07         48.43         9.14 o
 -11   0   4          5.40          7.65         6.54 o
 -10   0   4        155.71        201.84        14.74 o
  -9   0   4        485.85        502.96        15.62 o
  -8   0   4          1.29          3.07         3.45 o
  -7   0   4       1327.93       1289.69        19.20 o
  -6   0   4       2049.01       1944.99        26.41 o
  -5   0   4       6108.20       6829.85        74.04 o
  -4   0   4       8730.23       8948.33       492.22 o
  -3   0   4        403.09        375.47         6.84 o
  -2   0   4      36799.79      38084.38       989.64 o
  -1   0   4      23138.14      23308.55      1040.60 o
   0   0   4      18558.50      20241.46       537.68 o
   1   0   4        475.80        432.72         6.05 o
   2   0   4       7396.77       7368.04       186.28 o
   3   0   4        736.09        716.16        14.48 o
   4   0   4       2355.36       2303.60        25.90 o
   5   0   4        329.19        260.33         7.50 o
   6   0   4        159.71        174.29         7.15 o
   7   0   4        431.85        403.83        10.59 o
   8   0   4         18.85         20.90         4.70 o
   9   0   4        299.62        329.18        11.59 o
  10   0   4         23.24         29.85         8.82 o
  11   0   4          4.12         -7.76         7.76 o
  12   0   4          0.40         -8.23         8.23 o
  13   0   4         89.85         65.12        14.76 o
 -15   1   4         58.81         47.93         8.66 o
 -14   1   4          8.26          2.76         5.72 o
 -13   1   4         71.94         79.46         7.63 o
 -12   1   4         32.71         42.62         6.58 o
 -11   1   4         63.12         70.92         6.51 o
 -10   1   4        302.90        298.38         9.95 o
  -9   1   4       1670.95       1397.86        15.83 o
  -8   1   4          3.07          0.00         2.52 o
  -7   1   4       1152.09       1347.08        16.60 o
  -6   1   4       2377.64       2299.99        21.47 o
  -5   1   4         57.57         58.61         3.76 o
  -4   1   4       1307.66       1420.57        12.64 o
  -3   1   4        503.25        469.73         6.06 o
  -2   1   4          0.39          2.44         1.62 o
  -1   1   4      20390.19      22127.78       502.12 o
   0   1   4     138212.11     136491.34      1772.24 o
   1   1   4        302.53        315.52         3.51 o
   2   1   4       1157.98       1233.58         9.48 o
   3   1   4        119.43        123.65         2.90 o
   4   1   4        856.42        886.07         8.60 o
   5   1   4          1.28          2.10         1.68 o
   6   1   4       2128.44       2170.00        17.84 o
   7   1   4         38.29         38.88         2.98 o
   8   1   4        157.55        167.69         5.46 o
   9   1   4        194.67        184.51         6.88 o
  10   1   4         39.56         35.88         7.59 o
  11   1   4          2.62          5.14         6.49 o
  12   1   4         54.29         69.53        10.84 o
  13   1   4          1.58         13.62         8.10 o
 -15   2   4          1.32          4.47         8.10 o
 -14   2   4          0.33         -2.76         4.18 o
 -13   2   4        101.07         98.31         9.07 o
 -12   2   4         20.64         12.99         5.09 o
 -11   2   4         25.60         24.56         5.46 o
 -10   2   4        133.60        136.69         7.89 o
  -9   2   4        251.22        227.35         7.78 o
  -8   2   4        173.17        140.32         5.82 o
  -7   2   4       1282.49       1120.91        13.95 o
  -6   2   4       1203.24       1104.09        13.22 o
  -5   2   4        579.72        763.35        10.04 o
  -4   2   4        143.40         98.25         4.27 o
  -3   2   4         51.06         58.23         2.86 o
  -2   2   4       3221.05       3369.17        22.74 o
  -1   2   4       1472.92       1394.48        11.62 o
   0   2   4        687.89        658.73         5.69 o
   1   2   4        478.39        565.88         6.81 o
   2   2   4        653.80        715.17         7.20 o
   3   2   4        133.21        141.07         3.30 o
   4   2   4       1766.03       1929.53        15.17 o
   5   2   4          2.95          2.40         1.75 o
   6   2   4         11.23         12.98         2.39 o
   7   2   4        122.34        137.75         4.92 o
   8   2   4         43.73         39.14         3.91 o
   9   2   4        167.43        170.86         6.85 o
  10   2   4          2.01          7.22         3.81 o
  11   2   4         10.35         12.88         8.94 o
  12   2   4          2.90          6.18         7.84 o
  13   2   4         20.41         22.59         8.95 o
 -15   3   4         13.33         22.63        10.21 o
 -14   3   4         12.08          3.19         5.61 o
 -13   3   4         22.59         19.38         7.23 o
 -12   3   4          0.07         -2.65         4.45 o
 -11   3   4         75.69         72.40         6.31 o
 -10   3   4        192.78        188.42         9.67 o
  -9   3   4         11.72         12.59         3.45 o
  -8   3   4        379.54        308.42         7.13 o
  -7   3   4        217.73        196.63         7.11 o
  -6   3   4        494.96        465.42         7.94 o
  -5   3   4          4.28          2.52         2.18 o
  -4   3   4        405.75        494.66         6.97 o
  -3   3   4        299.77        359.78         5.52 o
  -2   3   4        373.16        223.01         4.04 o
  -1   3   4       2196.52       2036.08        13.36 o
   0   3   4         42.07         51.58         1.68 o
   1   3   4        653.54        451.22         4.52 o
   2   3   4          0.30         -1.33         1.45 o
   3   3   4         52.89        103.11         3.12 o
   4   3   4          1.99          1.17         1.28 o
   5   3   4          8.45          7.52         1.67 o
   6   3   4        216.19        221.37         5.25 o
   7   3   4        356.09        303.23         6.53 o
   8   3   4          6.04         12.15         2.95 o
   9   3   4         14.29         12.44         4.70 o
  10   3   4         20.95         22.89         6.41 o
  11   3   4          1.56          0.95         5.94 o
  12   3   4          1.91          5.48         8.09 o
  13   3   4         24.67         32.25        13.17 o
 -15   4   4          2.15         11.13         8.77 o
 -14   4   4         18.55         21.76         6.96 o
 -13   4   4         12.33         16.12         7.22 o
 -12   4   4          3.96         18.36         7.18 o
 -11   4   4          9.85          3.35         5.46 o
 -10   4   4          5.42         17.36         3.83 o
  -9   4   4          1.71          1.87         2.34 o
  -8   4   4         84.49         91.29         4.39 o
  -7   4   4        113.73        127.76         5.27 o
  -6   4   4         49.09         69.84         4.22 o
  -5   4   4        246.31        239.26         5.35 o
  -4   4   4         66.67         54.46         3.35 o
  -3   4   4          0.07          6.78         1.93 o
  -2   4   4          0.03          0.15         1.49 o
  -1   4   4         42.97         39.88         1.97 o
   0   4   4         21.49         27.08         1.64 o
   1   4   4        129.95        172.18         2.92 o
   2   4   4         27.90         24.83         2.40 o
   3   4   4        112.58        115.98         4.18 o
   4   4   4        261.30        271.07         4.04 o
   5   4   4          0.57         -0.36         1.65 o
   6   4   4        115.96        106.07         3.50 o
   7   4   4          0.04          1.04         2.44 o
   8   4   4         20.63         28.75         3.58 o
   9   4   4         10.21          4.63         3.95 o
  10   4   4          0.01         -4.07         4.07 o
  11   4   4          1.30          9.24         5.31 o
  12   4   4          5.01          6.16         6.85 o
  13   4   4          0.49         -9.88         9.88 o
 -15   5   4          6.81          3.71         8.17 o
 -14   5   4         13.60         23.16         9.75 o
 -13   5   4         88.53         82.54         9.90 o
 -12   5   4         52.65         51.95         9.67 o
 -11   5   4         30.95         46.92         8.08 o
 -10   5   4         30.99         32.21         6.08 o
  -9   5   4         28.46         38.42         4.72 o
  -8   5   4        148.83        166.40         7.47 o
  -7   5   4         81.93        106.28         4.83 o
  -6   5   4        218.06        222.28         6.51 o
  -5   5   4        630.68        556.14         8.11 o
  -4   5   4         16.10         25.07         2.57 o
  -3   5   4          3.52          7.75         1.90 o
  -2   5   4        186.26        184.41         3.64 o
  -1   5   4        436.51        390.26         5.04 o
   0   5   4        720.60        689.18         6.10 o
   1   5   4        429.79        379.08         4.30 o
   2   5   4        234.32        203.93         3.10 o
   3   5   4          6.70          1.19         1.56 o
   4   5   4        153.63        154.43         4.20 o
   5   5   4         73.75         72.93         3.05 o
   6   5   4          0.89         -1.88         1.92 o
   7   5   4         18.37         18.82         2.02 o
   8   5   4         17.95         27.24         3.20 o
   9   5   4          5.93          9.62         3.33 o
  10   5   4         23.52         23.80         4.26 o
  11   5   4          9.36         11.89         4.78 o
  12   5   4         38.31         30.28         7.38 o
  13   5   4         24.26         18.96        13.14 o
 -15   6   4          2.01          0.77         7.88 o
 -14   6   4          1.21          4.60         7.66 o
 -13   6   4          2.11          3.02         6.32 o
 -12   6   4         63.16         60.06         9.25 o
 -11   6   4          4.79          3.44         6.19 o
 -10   6   4         10.55         25.05         6.79 o
  -9   6   4         15.70          9.53         5.74 o
  -8   6   4        118.59        139.96         6.89 o
  -7   6   4         48.82         35.36         3.38 o
  -6   6   4         14.03         21.62         3.17 o
  -5   6   4        592.13        633.54         8.66 o
  -4   6   4        392.33        465.31         6.52 o
  -3   6   4         88.07        143.07         4.13 o
  -2   6   4         25.47         21.16         2.15 o
  -1   6   4        918.52        797.39         7.76 o
   0   6   4          8.68          8.37         1.71 o
   1   6   4          7.50          0.65         1.90 o
   2   6   4          0.00          4.81         1.61 o
   3   6   4         28.81         30.26         1.87 o
   4   6   4         25.65         28.98         2.15 o
   5   6   4          3.45          2.16         1.50 o
   6   6   4          0.26         -0.79         2.49 o
   7   6   4        116.34        115.46         6.05 o
   8   6   4         12.36         20.63         3.91 o
   9   6   4          6.20         -3.34         4.09 o
  10   6   4          5.95         17.17         4.18 o
  11   6   4         10.78         13.57         6.49 o
  12   6   4         10.86         28.62         7.30 o
  13   6   4          0.13         20.33         8.15 o
 -14   7   4         17.98          5.39        10.85 o
 -13   7   4         17.61         18.68         8.14 o
 -12   7   4         42.38         51.29         9.09 o
 -11   7   4        126.56        151.36        13.73 o
 -10   7   4         36.24         47.18         8.36 o
  -9   7   4         29.92         22.50         6.61 o
  -8   7   4        228.35        248.93         8.96 o
  -7   7   4        696.06        603.63         9.48 o
  -6   7   4        195.72        177.11         5.97 o
  -5   7   4       1114.15        945.99        10.49 o
  -4   7   4        456.83        459.30         7.15 o
  -3   7   4        424.28        456.51         6.56 o
  -2   7   4        987.46        983.62         8.99 o
  -1   7   4       1030.20       1020.54         9.29 o
   0   7   4         62.20         58.23         2.99 o
   1   7   4       1403.28       1293.04        10.39 o
   2   7   4        530.24        544.77         6.30 o
   3   7   4        453.55        482.24         6.16 o
   4   7   4        510.85        517.54         7.40 o
   5   7   4        365.48        307.65         5.09 o
   6   7   4         30.85         22.36         2.91 o
   7   7   4        240.64        231.69         7.63 o
   8   7   4         69.01         66.30         4.55 o
   9   7   4         13.89         17.78         3.66 o
  10   7   4         17.95         19.30         6.64 o
  11   7   4          4.86         14.51         7.04 o
  12   7   4         37.81         48.74         8.45 o
 -14   8   4         32.60         24.66        13.70 o
 -13   8   4          1.03          0.68         6.99 o
 -12   8   4         92.20         89.94        10.13 o
 -11   8   4         37.89         36.88         7.85 o
 -10   8   4         26.49         37.91         7.76 o
  -9   8   4         62.08         72.63         7.77 o
  -8   8   4        159.22        160.45         8.53 o
  -7   8   4         80.98         81.06         4.65 o
  -6   8   4       1117.41       1011.47        11.65 o
  -5   8   4         50.91         60.15         3.81 o
  -4   8   4          0.43         -0.24         2.21 o
  -3   8   4         78.20         68.02         3.68 o
  -2   8   4         48.57         73.27         3.50 o
  -1   8   4        891.89        908.97         9.55 o
   0   8   4        552.16        538.64         6.56 o
   1   8   4        962.10        975.41         9.26 o
   2   8   4         38.70         45.18         2.77 o
   3   8   4        234.82        221.15         5.45 o
   4   8   4         38.07         42.21         2.93 o
   5   8   4        537.00        474.29         7.28 o
   6   8   4         72.92         67.13         4.85 o
   7   8   4          8.37          3.97         2.56 o
   8   8   4         81.16         73.67         5.28 o
   9   8   4          5.14          8.24         6.17 o
  10   8   4         19.40         12.19         6.18 o
  11   8   4         45.78         43.49         8.81 o
  12   8   4          1.49          7.87         8.75 o
 -13   9   4         10.81         19.08         8.69 o
 -12   9   4          0.14          8.23         7.39 o
 -11   9   4        104.61        114.56         9.65 o
 -10   9   4         30.73         37.46         7.05 o
  -9   9   4         11.78          7.77         5.18 o
  -8   9   4        547.64        515.63        14.35 o
  -7   9   4        173.13        191.67         6.97 o
  -6   9   4        575.97        495.13         8.33 o
  -5   9   4       3388.96       2977.96        23.03 o
  -4   9   4        105.67        139.61         5.69 o
  -3   9   4        328.83        331.14         6.40 o
  -2   9   4       1989.26       1805.38        15.18 o
  -1   9   4        468.82        421.43         6.81 o
   0   9   4        269.84        270.69         5.29 o
   1   9   4       1578.14       1459.56        12.14 o
   2   9   4        980.25        912.07         9.99 o
   3   9   4         39.80         49.32         3.56 o
   4   9   4        424.53        404.20         7.31 o
   5   9   4       1327.64       1204.88        12.65 o
   6   9   4          1.29          5.66         2.94 o
   7   9   4        303.11        285.30        11.17 o
   8   9   4         52.64         45.60         4.45 o
   9   9   4          0.02          3.08         5.52 o
  10   9   4         39.89         35.11         7.52 o
  11   9   4          6.88          7.57         7.12 o
 -13  10   4          3.57          8.64        10.33 o
 -12  10   4          3.64         17.16         7.74 o
 -11  10   4         19.21         30.04        13.18 o
 -10  10   4          2.06          1.26         6.54 o
  -9  10   4          0.95         -3.74         5.16 o
  -8  10   4          0.47          5.69         4.67 o
  -7  10   4        302.07        289.89        11.52 o
  -6  10   4        244.93        217.10         8.01 o
  -5  10   4         35.08         31.68         3.93 o
  -4  10   4         74.07         79.64         4.45 o
  -3  10   4        144.16        140.24         5.83 o
  -2  10   4        477.84        445.07         7.56 o
  -1  10   4        734.99        702.65        10.17 o
   0  10   4        272.87        266.24         6.31 o
   1  10   4        112.80        127.39         4.67 o
   2  10   4        526.33        460.57         6.96 o
   3  10   4         91.09         91.20         4.54 o
   4  10   4         37.31         42.51         3.89 o
   5  10   4        169.13        168.64         5.33 o
   6  10   4          5.85         10.43         3.63 o
   7  10   4         97.92        101.47         9.32 o
   8  10   4          6.52          4.60         6.59 o
   9  10   4          0.39          5.76         5.91 o
  10  10   4          1.76         -2.04         6.25 o
  11  10   4          3.28         12.36         8.89 o
 -12  11   4          3.50         19.38         8.62 o
 -11  11   4          3.62          1.70         8.59 o
 -10  11   4          2.71          5.63         8.07 o
  -9  11   4         26.11         23.82         7.20 o
  -8  11   4          1.88         18.17         7.53 o
  -7  11   4         50.89         50.75         8.71 o
  -6  11   4        132.18        133.11         7.80 o
  -5  11   4          0.35         -2.30         3.42 o
  -4  11   4         63.70         66.90         5.48 o
  -3  11   4        145.93        168.66         7.08 o
  -2  11   4        134.70        143.11         5.93 o
  -1  11   4         84.30         68.35         4.50 o
   0  11   4        277.63        288.84         7.05 o
   1  11   4        239.07        242.20         6.65 o
   2  11   4        109.58        112.12         6.90 o
   3  11   4        193.63        219.04         7.26 o
   4  11   4         28.84         23.20         5.94 o
   5  11   4          8.35          3.95         2.79 o
   6  11   4         54.40         44.56         5.84 o
   7  11   4          5.29         10.80         4.83 o
   8  11   4          6.81          2.06         6.72 o
   9  11   4          4.17         15.57         6.73 o
  10  11   4          0.08         10.49         8.25 o
 -12  12   4         13.23          1.60         9.73 o
 -11  12   4          2.19         19.51        12.34 o
 -10  12   4          0.28          2.89         7.55 o
  -9  12   4          0.00         -2.74         6.21 o
  -8  12   4          2.78          8.79         6.55 o
  -7  12   4        150.40        173.92        11.25 o
  -6  12   4          1.96         -1.59         5.57 o
  -5  12   4         11.19         10.73         4.62 o
  -4  12   4         18.19         30.88         4.79 o
  -3  12   4          1.49         -0.64         3.81 o
  -2  12   4        146.66        131.30         6.95 o
  -1  12   4         74.66         73.43         5.59 o
   0  12   4          5.79          1.40         3.14 o
   1  12   4        103.76         94.11         5.22 o
   2  12   4        118.67        121.75         5.98 o
   3  12   4         21.28         30.53         4.62 o
   4  12   4         36.52         45.84         5.32 o
   5  12   4          0.97          1.78         5.10 o
   6  12   4         21.80         26.86         5.37 o
   7  12   4          9.90         21.02         5.80 o
   8  12   4         16.76         10.77         8.47 o
   9  12   4          4.82         16.35         6.91 o
  10  12   4          3.79         -6.33         6.96 o
 -11  13   4          0.65         14.28        11.57 o
 -10  13   4          2.80         -6.71         6.71 o
  -9  13   4          7.45         -4.28         7.68 o
  -8  13   4          8.32         20.98         7.16 o
  -7  13   4         39.81         34.83         7.19 o
  -6  13   4        220.88        222.98        13.29 o
  -5  13   4         50.52         53.63         6.16 o
  -4  13   4        160.34        145.73         7.80 o
  -3  13   4        312.45        331.85        11.39 o
  -2  13   4         59.63         64.64         5.79 o
  -1  13   4          2.06          4.67         4.28 o
   0  13   4          1.18         -0.53         3.78 o
   1  13   4         11.93          4.87         3.79 o
   2  13   4         89.47         80.97         6.88 o
   3  13   4        134.25        148.39         9.44 o
   4  13   4          8.66         14.00         4.22 o
   5  13   4         62.44         62.80         7.16 o
   6  13   4        108.90        104.69        10.26 o
   7  13   4          6.69         11.76         6.98 o
   8  13   4         15.43         12.13         6.83 o
   9  13   4          0.01         19.87        10.02 o
 -10  14   4          8.52         23.78        12.10 o
  -9  14   4         11.19          5.32         9.18 o
  -8  14   4         29.47         27.52         8.05 o
  -7  14   4          0.14         10.82         8.37 o
  -6  14   4          1.95          1.08         6.09 o
  -5  14   4          0.67         18.67         5.89 o
  -4  14   4         35.43         31.08         7.98 o
  -3  14   4          4.80          3.87         4.28 o
  -2  14   4          7.37          7.01         6.00 o
  -1  14   4         13.53         12.47         5.69 o
   0  14   4          9.77         12.48         5.00 o
   1  14   4          0.97          0.48         4.61 o
   2  14   4         23.52         24.56         5.38 o
   3  14   4         23.11         13.92         5.19 o
   4  14   4          6.17         18.56         5.56 o
   5  14   4          5.90         10.49         4.59 o
   6  14   4          3.59         10.32         5.79 o
   7  14   4          8.86         13.49         7.76 o
   8  14   4          8.61         11.25         8.96 o
  -9  15   4         27.05         36.90        13.26 o
  -8  15   4          0.01          6.27         8.54 o
  -7  15   4          2.84         11.44         6.57 o
  -6  15   4         19.75         26.48         8.01 o
  -5  15   4         75.54         67.11         7.92 o
  -4  15   4         20.19         31.40         7.04 o
  -3  15   4          2.72         -1.53         5.44 o
  -2  15   4         46.98         38.07         6.48 o
  -1  15   4         27.34         28.17         5.82 o
   0  15   4         31.39         33.98         6.37 o
   1  15   4         86.49         72.80         9.33 o
   2  15   4         14.05         11.60         5.64 o
   3  15   4          1.57          3.96         5.37 o
   4  15   4         53.01         51.81         8.27 o
   5  15   4          7.73          6.73         6.11 o
   6  15   4          1.47         18.06         6.66 o
   7  15   4          0.13          2.43         7.15 o
  -8  16   4          0.84         21.46        12.99 o
  -7  16   4          2.45         24.39         7.91 o
  -6  16   4          0.06         -8.10         8.10 o
  -5  16   4          0.21          4.35         6.58 o
  -4  16   4          1.36          4.78         6.74 o
  -3  16   4         23.84         36.51         7.81 o
  -2  16   4          0.56         -5.81         5.81 o
  -1  16   4          0.05          3.33         5.36 o
   0  16   4          0.73          5.98         6.03 o
   1  16   4          0.24          0.41         6.42 o
   2  16   4          2.55          5.24         6.52 o
   3  16   4          2.10         -2.37         7.98 o
   4  16   4          0.10         -1.29         7.24 o
   5  16   4          0.90          0.09         6.98 o
   6  16   4          0.04         16.56         7.14 o
  -6  17   4         27.56         15.87        11.90 o
  -5  17   4         40.57         42.53         9.45 o
  -4  17   4         46.32         47.81         8.34 o
  -3  17   4         85.56         73.11         9.21 o
  -2  17   4         42.18         23.98         8.04 o
  -1  17   4         29.29         36.96         8.91 o
   0  17   4         55.12         56.51        11.41 o
   1  17   4          5.90         13.61         8.33 o
   2  17   4         18.34         15.06         7.46 o
   3  17   4         25.92         55.55        15.03 o
   4  17   4         21.58          8.66        10.95 o
  -4  18   4          1.51         14.71         9.67 o
  -3  18   4          3.08         13.18        13.28 o
  -2  18   4         10.36         20.40        13.26 o
  -1  18   4          0.19         14.96        11.01 o
   0  18   4          2.43         19.48        15.95 o
   1  18   4          0.85          2.92         9.20 o
   2  18   4          6.01         12.09        12.66 o
 -15   1   5          3.02         -0.84         6.63 o
 -14   1   5          2.10         -5.57         5.57 o
 -13   1   5         12.59         16.50         6.47 o
 -12   1   5          3.87          9.06         4.98 o
 -11   1   5         11.92         12.40         4.88 o
 -10   1   5         12.17         15.10         4.10 o
  -9   1   5        259.76        286.20         8.78 o
  -8   1   5         80.80         88.84         4.99 o
  -7   1   5         27.26         31.06         3.79 o
  -6   1   5        567.51        498.02         8.06 o
  -5   1   5       1716.58       1760.11        17.44 o
  -4   1   5         58.53         32.98         2.52 o
  -3   1   5       1043.90       1146.66        10.26 o
  -2   1   5        167.17        241.73         4.55 o
  -1   1   5          1.80          1.68         1.40 o
   0   1   5        458.92        499.16         4.57 o
   1   1   5        510.57        839.34         7.27 o
   2   1   5         25.19         91.28         2.54 o
   3   1   5         38.02         43.35         2.18 o
   4   1   5        263.00        325.79         4.63 o
   5   1   5        116.94        133.38         3.60 o
   6   1   5          1.72          8.90         2.48 o
   7   1   5         26.62         31.60         3.52 o
   8   1   5        143.42        155.73         6.53 o
   9   1   5          3.79          5.94         3.75 o
  10   1   5          0.99         -0.65         5.14 o
  11   1   5         11.94          5.97         7.81 o
  12   1   5          1.13         13.65         9.63 o
  13   1   5          1.49         13.36        16.11 o
 -15   2   5         14.19         20.97         7.28 o
 -14   2   5          1.84          3.21         5.22 o
 -13   2   5         65.60         63.41         8.44 o
 -12   2   5         58.94         54.72         7.46 o
 -11   2   5         92.30        111.57         8.66 o
 -10   2   5         29.00         23.87         4.35 o
  -9   2   5        128.76        114.37         6.00 o
  -8   2   5          0.08         -2.62         2.62 o
  -7   2   5       2898.98       2850.90        29.55 o
  -6   2   5        356.23        351.09         7.14 o
  -5   2   5       1212.45       1215.71        13.08 o
  -4   2   5       7039.89       7058.19        49.68 o
  -3   2   5         43.54         53.78         2.57 o
  -2   2   5          4.79         22.39         2.07 o
  -1   2   5        586.24        843.76         7.69 o
   0   2   5        155.77        180.06         3.34 o
   1   2   5         15.13         15.78         1.43 o
   2   2   5       1172.07       1166.60        10.13 o
   3   2   5        879.04        861.23         8.77 o
   4   2   5        948.64        852.22         9.15 o
   5   2   5        348.61        295.69         5.05 o
   6   2   5        240.22        253.40         4.88 o
   7   2   5          6.12          1.01         2.38 o
   8   2   5         85.64         81.54         4.66 o
   9   2   5         36.41         47.33         5.95 o
  10   2   5         13.79         14.38         5.94 o
  11   2   5         40.09         42.75        12.31 o
  12   2   5          1.83         -6.62         7.32 o
  13   2   5         19.58         49.98        12.85 o
 -15   3   5         38.04         34.79         7.88 o
 -14   3   5         51.71         74.72         9.51 o
 -13   3   5          0.00         -2.39         4.47 o
 -12   3   5          8.52          5.21         4.72 o
 -11   3   5         49.62         52.20         6.48 o
 -10   3   5          3.35          6.78         4.01 o
  -9   3   5        444.13        369.86         8.32 o
  -8   3   5         14.10         17.78         3.79 o
  -7   3   5        457.67        415.25         8.78 o
  -6   3   5        874.27        962.43        13.26 o
  -5   3   5        445.31        447.68         7.42 o
  -4   3   5        260.14        311.19         5.67 o
  -3   3   5        845.26        671.51         7.41 o
  -2   3   5        320.66        204.21         3.51 o
  -1   3   5        446.16        580.82         5.77 o
   0   3   5         12.59         34.36         1.65 o
   1   3   5        451.07        420.44         5.14 o
   2   3   5         42.84         91.24         3.32 o
   3   3   5       1576.79       1434.03        12.46 o
   4   3   5         50.56         38.86         2.61 o
   5   3   5        777.47        857.66         9.61 o
   6   3   5        150.49        165.54         6.66 o
   7   3   5        127.27        129.65         5.80 o
   8   3   5        535.10        480.31         8.37 o
   9   3   5         51.22         49.87         4.93 o
  10   3   5         10.83         17.86         7.08 o
  11   3   5         10.19          4.60         6.38 o
  12   3   5          0.03         12.03         8.20 o
  13   3   5          0.83         -4.53         8.75 o
 -15   4   5         25.44         30.18         8.42 o
 -14   4   5          8.57         20.88         7.27 o
 -13   4   5         53.94         47.84         8.80 o
 -12   4   5         77.87         88.72        10.86 o
 -11   4   5          4.11         10.69         2.96 o
 -10   4   5        121.70        120.61         7.27 o
  -9   4   5          7.22          2.55         2.54 o
  -8   4   5          0.51          0.47         2.97 o
  -7   4   5        399.95        361.68         7.40 o
  -6   4   5       1215.79       1275.93        13.91 o
  -5   4   5        176.29        169.50         5.50 o
  -4   4   5        111.18        136.14         4.51 o
  -3   4   5        125.38        104.81         3.71 o
  -2   4   5         50.15         38.76         2.43 o
  -1   4   5        152.83        140.17         3.61 o
   0   4   5        340.33        387.60         4.97 o
   1   4   5        539.92        457.59         5.68 o
   2   4   5       2050.21       1917.70        16.19 o
   3   4   5       2776.86       2743.31        20.67 o
   4   4   5        287.59        263.82         5.04 o
   5   4   5        443.96        447.98         6.90 o
   6   4   5         21.69         30.55         3.39 o
   7   4   5        201.90        193.79         5.09 o
   8   4   5        242.03        245.34         8.19 o
   9   4   5          3.04         -0.89         3.09 o
  10   4   5         22.02         13.14         5.04 o
  11   4   5         26.25         28.13         4.47 o
  12   4   5          0.05          7.86         7.13 o
  13   4   5          0.60         -7.32         7.32 o
 -15   5   5         23.10         23.27         9.47 o
 -14   5   5         45.62         61.05         8.65 o
 -13   5   5          2.46         -0.07         6.30 o
 -12   5   5          1.05          7.71         6.76 o
 -11   5   5         45.89         38.09         7.77 o
 -10   5   5          8.22         14.24         3.20 o
  -9   5   5        319.78        304.60         7.29 o
  -8   5   5        454.91        458.66         9.43 o
  -7   5   5          8.59          9.58         2.79 o
  -6   5   5        191.25        216.68         6.41 o
  -5   5   5          9.43         17.67         2.67 o
  -4   5   5        508.02        494.68         7.23 o
  -3   5   5          0.84         -0.21         1.81 o
  -2   5   5       2082.62       2092.83        15.06 o
  -1   5   5          4.93          7.81         1.68 o
   0   5   5        200.53        265.47         3.87 o
   1   5   5       2862.46       2906.30        19.45 o
   2   5   5         77.87         66.53         3.47 o
   3   5   5        276.26        380.84         6.30 o
   4   5   5        559.54        521.74         7.57 o
   5   5   5        255.26        231.71         5.71 o
   6   5   5        164.12        168.54         5.30 o
   7   5   5        527.32        483.22         9.56 o
   8   5   5        364.68        326.27         9.34 o
   9   5   5        125.97        117.28         7.00 o
  10   5   5         48.00         47.65         5.94 o
  11   5   5          2.11         10.23         5.09 o
  12   5   5          7.94          7.25         7.87 o
 -15   6   5         29.61         39.82         8.22 o
 -14   6   5         15.85         19.79         8.42 o
 -13   6   5          5.59          9.20         7.54 o
 -12   6   5        224.24        212.06        15.21 o
 -11   6   5        164.44        171.38        12.60 o
 -10   6   5          1.43          4.15         8.53 o
  -9   6   5         74.78         67.57         5.72 o
  -8   6   5        219.29        223.42         7.53 o
  -7   6   5        158.45        176.94         6.58 o
  -6   6   5       2059.04       1768.01        16.76 o
  -5   6   5        844.00        804.60         9.99 o
  -4   6   5          3.48         15.74         2.56 o
  -3   6   5        225.18        177.32         4.62 o
  -2   6   5        519.04        528.61         6.44 o
  -1   6   5        343.40        448.40         5.63 o
   0   6   5       2084.81       1881.28        13.35 o
   1   6   5        533.45        467.14         5.17 o
   2   6   5         41.33         30.36         2.07 o
   3   6   5       2557.82       2486.78        21.41 o
   4   6   5        231.32        220.95         6.59 o
   5   6   5        141.63        147.95         5.16 o
   6   6   5         92.38        109.37         5.46 o
   7   6   5        223.93        211.10         8.61 o
   8   6   5         14.92         19.30         4.16 o
   9   6   5         57.08         62.16         6.90 o
  10   6   5          7.37          5.55         5.22 o
  11   6   5          0.00          0.05         5.87 o
  12   6   5          3.46         11.55         6.89 o
 -14   7   5         49.27         52.26        10.43 o
 -13   7   5          1.70          0.92         6.75 o
 -12   7   5         26.78         44.77         9.21 o
 -11   7   5          6.47          0.41         6.56 o
 -10   7   5        137.53        119.27        10.88 o
  -9   7   5          9.67          3.30         5.81 o
  -8   7   5        199.77        185.42         6.75 o
  -7   7   5        218.57        218.57         7.00 o
  -6   7   5         69.46         75.66         4.78 o
  -5   7   5         91.82         98.61         4.45 o
  -4   7   5          0.17          4.73         2.13 o
  -3   7   5          9.20          2.80         2.08 o
  -2   7   5        197.38        171.08         4.78 o
  -1   7   5        147.72        188.26         4.77 o
   0   7   5        115.27        114.75         3.66 o
   1   7   5        715.43        682.60         7.38 o
   2   7   5         93.92         97.03         3.40 o
   3   7   5         15.24         14.26         1.74 o
   4   7   5        702.89        671.83        10.11 o
   5   7   5         36.97         39.62         3.06 o
   6   7   5         24.66         27.66         4.35 o
   7   7   5        116.47        129.33         7.50 o
   8   7   5          0.27          1.47         4.31 o
   9   7   5          5.20          4.90         4.71 o
  10   7   5         16.87         15.24         6.43 o
  11   7   5          0.53          0.67         5.95 o
  12   7   5          7.93         24.51         8.85 o
 -14   8   5          0.01         -4.49        12.30 o
 -13   8   5         37.84         45.46         8.39 o
 -12   8   5         68.35         61.75         9.31 o
 -11   8   5          0.00          1.99         6.75 o
 -10   8   5          1.54          8.29         5.65 o
  -9   8   5         60.69         76.31         8.34 o
  -8   8   5          3.04          1.91         3.80 o
  -7   8   5          9.96          5.12         3.03 o
  -6   8   5         25.50         30.97         3.72 o
  -5   8   5         31.03         30.32         3.42 o
  -4   8   5        103.08        105.86         4.29 o
  -3   8   5         62.58         45.06         3.23 o
  -2   8   5         13.32         12.77         2.50 o
  -1   8   5          1.50          8.43         2.15 o
   0   8   5        235.65        229.77         4.95 o
   1   8   5        741.04        714.13         8.11 o
   2   8   5         98.15         93.01         3.34 o
   3   8   5        163.93        157.51         4.84 o
   4   8   5        143.66        134.81         4.45 o
   5   8   5        101.69        116.96         6.33 o
   6   8   5          8.49         11.49         4.25 o
   7   8   5         32.16         38.04         6.17 o
   8   8   5          0.08          0.93         4.15 o
   9   8   5         31.45         29.40         6.55 o
  10   8   5          0.00         -4.81         5.72 o
  11   8   5          3.58         11.19         7.27 o
  12   8   5          0.37          8.07        11.48 o
 -14   9   5          2.08          8.76         8.08 o
 -13   9   5         10.97          7.43         7.19 o
 -12   9   5         67.24         63.95         7.98 o
 -11   9   5         20.71         28.15         6.84 o
 -10   9   5         23.64         30.94         6.98 o
  -9   9   5          1.22         -1.64         5.87 o
  -8   9   5          1.18          2.80         3.10 o
  -7   9   5         22.92         19.02         3.81 o
  -6   9   5         97.06        111.30         5.25 o
  -5   9   5        234.78        238.58         6.47 o
  -4   9   5        157.62        175.02         6.25 o
  -3   9   5          9.64          7.93         2.74 o
  -2   9   5         95.06         99.58         4.61 o
  -1   9   5        132.85        139.92         4.74 o
   0   9   5          3.24          2.49         2.28 o
   1   9   5          0.79          5.65         2.40 o
   2   9   5         84.43         73.87         3.56 o
   3   9   5          3.47          0.62         2.11 o
   4   9   5        286.80        273.09         6.29 o
   5   9   5          4.97          9.94         2.60 o
   6   9   5         66.82         61.40         6.54 o
   7   9   5          2.37         12.72         5.58 o
   8   9   5         14.29          5.91         4.97 o
   9   9   5         11.08          4.95         6.00 o
  10   9   5          7.04         12.47         6.89 o
  11   9   5          7.12          9.10         7.36 o
 -13  10   5         31.48         39.18        12.65 o
 -12  10   5          5.70         20.60         8.32 o
 -11  10   5         42.63         38.62         7.33 o
 -10  10   5        136.32        141.46        10.69 o
  -9  10   5         32.53         30.61         7.14 o
  -8  10   5         30.82         38.52         6.89 o
  -7  10   5        220.73        223.08         8.69 o
  -6  10   5        134.50        147.37         7.44 o
  -5  10   5          3.22          1.83         3.18 o
  -4  10   5          2.60         -0.02         2.61 o
  -3  10   5        127.61        122.16         5.37 o
  -2  10   5       1910.39       1733.24        16.65 o
  -1  10   5        751.34        688.75         8.95 o
   0  10   5        103.95        116.55         4.92 o
   1  10   5        189.18        162.19         5.07 o
   2  10   5         44.29         41.35         3.36 o
   3  10   5         27.13         15.49         2.77 o
   4  10   5         56.74         63.34         4.46 o
   5  10   5         68.73         65.57         4.14 o
   6  10   5         32.81         41.40         6.97 o
   7  10   5         77.70         74.20         7.24 o
   8  10   5         59.05         65.61         9.10 o
   9  10   5          0.15         -6.44         6.44 o
  10  10   5          1.12         -0.38         6.97 o
  11  10   5         31.16         19.05         8.35 o
 -12  11   5         81.52         61.24        10.48 o
 -11  11   5          0.04         -5.09         6.75 o
 -10  11   5          5.89          3.75         6.55 o
  -9  11   5          0.71         -6.42         6.42 o
  -8  11   5         15.86         15.97         5.84 o
  -7  11   5         14.29         12.90         4.93 o
  -6  11   5         10.26         20.07         4.59 o
  -5  11   5         33.28         44.85         5.14 o
  -4  11   5        141.20        137.73         6.99 o
  -3  11   5          0.57         -2.39         2.95 o
  -2  11   5         37.97         49.33         4.38 o
  -1  11   5        330.43        304.48         7.87 o
   0  11   5         25.36         25.77         3.69 o
   1  11   5         51.67         68.18         4.44 o
   2  11   5          7.46          6.91         3.48 o
   3  11   5         20.63         19.20         3.37 o
   4  11   5         44.73         28.91         6.26 o
   5  11   5          8.76          9.14         2.74 o
   6  11   5         16.27         10.23         4.82 o
   7  11   5          6.35         -2.51         5.51 o
   8  11   5          9.06          9.09         7.77 o
   9  11   5          0.01         -5.99         5.99 o
  10  11   5          2.91         -6.24         7.89 o
 -12  12   5          5.97         36.12        11.14 o
 -11  12   5          0.00          8.42         7.74 o
 -10  12   5         21.14         48.95         9.18 o
  -9  12   5          2.29         -1.24         6.66 o
  -8  12   5          2.44         15.09         6.42 o
  -7  12   5         44.82         46.59         7.17 o
  -6  12   5         19.20         16.27         5.21 o
  -5  12   5         22.62         10.85         4.20 o
  -4  12   5        121.82        119.04         7.02 o
  -3  12   5         25.88         22.78         4.58 o
  -2  12   5         90.84         88.60         5.91 o
  -1  12   5          8.91          5.55         3.60 o
   0  12   5          1.54         -3.27         3.27 o
   1  12   5          1.23         11.24         3.26 o
   2  12   5        107.10        112.83         6.14 o
   3  12   5         30.43         25.71         4.42 o
   4  12   5          5.39          6.05         3.49 o
   5  12   5          0.00         -1.13         3.68 o
   6  12   5          8.48          5.85         6.32 o
   7  12   5         21.02         25.72         8.63 o
   8  12   5          3.63          4.33         6.87 o
   9  12   5          3.44          0.91         6.33 o
 -11  13   5         20.12          8.99         9.98 o
 -10  13   5          6.37          4.68         7.05 o
  -9  13   5          0.11         -4.84         6.75 o
  -8  13   5          4.04          4.40         6.52 o
  -7  13   5          6.81         15.65         6.66 o
  -6  13   5          7.72          9.32         5.19 o
  -5  13   5          4.79          5.15         4.32 o
  -4  13   5          0.54         -1.43         3.78 o
  -3  13   5          0.49          3.75         4.19 o
  -2  13   5         40.39         33.44         5.88 o
  -1  13   5          0.74         -1.22         3.85 o
   0  13   5         82.04        100.18         6.41 o
   1  13   5         12.59         15.31         3.95 o
   2  13   5         77.67         78.91         7.57 o
   3  13   5        105.18        102.27         7.81 o
   4  13   5         30.40         34.54         6.19 o
   5  13   5          4.62          0.73         3.97 o
   6  13   5         65.71         68.39         8.97 o
   7  13   5          5.06         -0.62         6.39 o
   8  13   5          0.19         -3.56         9.36 o
   9  13   5         25.98         25.24         9.92 o
 -10  14   5         12.05         12.27        12.78 o
  -9  14   5          5.82          4.13         7.18 o
  -8  14   5         13.90         17.87         7.66 o
  -7  14   5         97.76         97.51         9.10 o
  -6  14   5         36.35         31.39         8.28 o
  -5  14   5         77.80         88.86         7.43 o
  -4  14   5         67.80         73.45         7.95 o
  -3  14   5         89.94         87.18         7.14 o
  -2  14   5        218.92        208.96        10.39 o
  -1  14   5        234.29        249.18        10.75 o
   0  14   5         16.08         14.79         5.02 o
   1  14   5         60.91         73.54         7.27 o
   2  14   5        178.95        173.32        10.00 o
   3  14   5          4.00          8.50         5.33 o
   4  14   5          0.69         12.35         4.93 o
   5  14   5         55.89         67.21         6.12 o
   6  14   5          6.04         14.97         6.22 o
   7  14   5          0.44          9.17         6.22 o
   8  14   5         38.90         57.58         9.71 o
  -9  15   5         11.53         26.57        11.52 o
  -8  15   5          6.84         19.45         8.30 o
  -7  15   5          3.60         -0.18         6.79 o
  -6  15   5          0.25         13.71         6.98 o
  -5  15   5          0.02         13.52         6.12 o
  -4  15   5         39.67         58.46         7.58 o
  -3  15   5         11.26          0.91         5.73 o
  -2  15   5          7.81          7.44         5.68 o
  -1  15   5        174.70        196.80         9.82 o
   0  15   5         60.41         77.44         7.43 o
   1  15   5          2.69         25.14         6.76 o
   2  15   5         16.71         19.77         7.94 o
   3  15   5          0.21         -6.44         6.44 o
   4  15   5         13.35          6.09         6.07 o
   5  15   5          1.03         11.00         8.73 o
   6  15   5         33.83         31.94         9.05 o
   7  15   5          5.12          7.08         6.56 o
  -8  16   5          1.04         16.89        17.23 o
  -7  16   5         20.20         19.74         8.35 o
  -6  16   5          0.52          4.39        11.55 o
  -5  16   5          6.10         12.02         7.29 o
  -4  16   5          5.94          9.29         6.44 o
  -3  16   5          2.81          7.03         6.58 o
  -2  16   5         37.60         42.68         7.44 o
  -1  16   5         30.90         33.88         7.08 o
   0  16   5         11.38         20.60        10.86 o
   1  16   5          1.54         -6.16         6.23 o
   2  16   5          0.06         -1.91         6.62 o
   3  16   5         12.92         20.29         8.29 o
   4  16   5          0.01         19.43         9.02 o
   5  16   5          8.63         -1.93         8.75 o
  -6  17   5          0.24         -6.06         9.16 o
  -5  17   5          3.30         18.46         9.49 o
  -4  17   5          1.63         -3.84         7.54 o
  -3  17   5          0.43         -4.57         7.48 o
  -2  17   5          2.61         -5.86         6.77 o
  -1  17   5         39.68         39.76         9.78 o
   0  17   5         29.71         33.86         8.81 o
   1  17   5          0.29         -6.55         6.55 o
   2  17   5          4.64         -8.11         8.11 o
   3  17   5          0.06          5.58         7.86 o
   4  17   5          3.16         16.51         9.65 o
  -3  18   5         40.23         25.38        14.08 o
  -2  18   5          3.26         18.01        11.18 o
  -1  18   5          0.14          6.90        11.02 o
   0  18   5         12.65          8.74        10.93 o
   1  18   5          5.29        -11.14        17.18 o
 -16   0   6         28.56         10.82        13.14 o
 -15   0   6          6.63         19.42        12.99 o
 -14   0   6        105.19        120.96        15.62 o
 -13   0   6         41.82         45.39        11.29 o
 -12   0   6         23.95         31.64         8.41 o
 -11   0   6          4.63          6.21         6.36 o
 -10   0   6          0.03          0.67         6.99 o
  -9   0   6       3854.00       3453.94        41.29 o
  -8   0   6        132.95        128.45         9.86 o
  -7   0   6        236.04        224.95        10.06 o
  -6   0   6          0.67          4.84         3.42 o
  -5   0   6        860.59        813.34        15.76 o
  -4   0   6       1633.98       1530.07        18.34 o
  -3   0   6          2.46         -2.07         2.07 o
  -2   0   6         29.25         89.30         3.98 o
  -1   0   6       1008.66       1419.49        15.05 o
   0   0   6         27.29         16.71         2.95 o
   1   0   6         66.30        102.39         3.67 o
   2   0   6        349.19        326.88         6.36 o
   3   0   6         95.11        115.76         4.79 o
   4   0   6        199.63        243.67         7.57 o
   5   0   6        399.61        363.09         9.08 o
   6   0   6         19.85         33.33         4.21 o
   7   0   6        160.14        169.84         7.86 o
   8   0   6        148.58        141.19        12.74 o
   9   0   6        193.41        187.96        11.56 o
  10   0   6         91.86         90.76        11.91 o
  11   0   6         32.90         30.06        15.41 o
  12   0   6          9.51          5.58        10.66 o
  13   0   6         13.67         25.88        13.05 o
 -16   1   6          0.57         -8.06         8.06 o
 -15   1   6         10.04         13.82         7.23 o
 -14   1   6          7.38         13.05         6.18 o
 -13   1   6         59.29         75.40         7.99 o
 -12   1   6         25.29         28.78         5.51 o
 -11   1   6        458.24        449.83        12.21 o
 -10   1   6        133.09        118.15         6.96 o
  -9   1   6        118.45        139.90         6.84 o
  -8   1   6       1493.28       1376.59        16.33 o
  -7   1   6         53.15         63.90         4.60 o
  -6   1   6         57.70         56.17         3.82 o
  -5   1   6        512.77        455.40         6.98 o
  -4   1   6        130.62        155.83         4.37 o
  -3   1   6        495.69        463.05         5.95 o
  -2   1   6        869.47        805.98         7.96 o
  -1   1   6        180.04        208.64         3.61 o
   0   1   6        328.79        297.96         3.83 o
   1   1   6        477.66        473.84         4.99 o
   2   1   6         79.17         99.65         2.98 o
   3   1   6        188.26        182.51         4.39 o
   4   1   6        730.00        630.85         8.08 o
   5   1   6          3.07          9.59         2.56 o
   6   1   6        104.82        109.29         4.11 o
   7   1   6        151.66        160.28         6.00 o
   8   1   6        455.13        415.63         8.29 o
   9   1   6         52.31         51.03         5.02 o
  10   1   6         39.99         40.82         8.59 o
  11   1   6          1.06         -1.63         6.49 o
  12   1   6          0.91          7.61         7.47 o
  13   1   6          7.99         32.58        10.39 o
 -15   2   6         21.11         27.80         7.73 o
 -14   2   6          2.25          1.37         5.68 o
 -13   2   6          4.08          4.96         5.81 o
 -12   2   6          1.25          3.64         4.66 o
 -11   2   6         18.27         13.39         4.62 o
 -10   2   6          5.35          3.90         3.93 o
  -9   2   6        652.04        534.13         9.90 o
  -8   2   6        110.20        143.92         6.26 o
  -7   2   6          0.44          6.20         2.88 o
  -6   2   6         72.76         63.79         3.96 o
  -5   2   6        437.01        514.69         7.55 o
  -4   2   6        135.00        127.98         4.10 o
  -3   2   6       1359.45       1098.82        10.69 o
  -2   2   6        741.70        511.62         7.31 o
  -1   2   6        270.21        251.65         4.43 o
   0   2   6          9.19         52.35         2.73 o
   1   2   6          1.42         14.11         1.52 o
   2   2   6        204.58        134.61         2.71 o
   3   2   6        450.80        335.48         4.77 o
   4   2   6         17.19          7.94         1.71 o
   5   2   6        119.43        131.46         4.34 o
   6   2   6         38.21         30.26         3.06 o
   7   2   6         21.85         21.61         2.95 o
   8   2   6         13.96         23.57         3.74 o
   9   2   6          7.87         16.47         3.59 o
  10   2   6          7.68         14.19         5.12 o
  11   2   6          0.96          6.92         8.99 o
  12   2   6         14.86         32.60         8.42 o
 -15   3   6          4.17          8.26         7.59 o
 -14   3   6          2.30         14.45         7.20 o
 -13   3   6        132.32        117.31         8.18 o
 -12   3   6         57.35         55.85         7.01 o
 -11   3   6          4.23          0.07         4.62 o
 -10   3   6          8.89         -0.87         3.95 o
  -9   3   6          1.18         -3.62         3.62 o
  -8   3   6        201.85        267.93         8.53 o
  -7   3   6        289.93        249.96         7.83 o
  -6   3   6        534.28        575.69         9.24 o
  -5   3   6        191.62        198.10         6.26 o
  -4   3   6        419.31        287.72         5.54 o
  -3   3   6         31.17         39.28         2.79 o
  -2   3   6         17.83         50.57         2.90 o
  -1   3   6       1282.13       1165.36         9.68 o
   0   3   6        853.69        861.04         8.66 o
   1   3   6        112.59        171.03         3.15 o
   2   3   6       1012.38        936.17        10.78 o
   3   3   6        174.28        115.71         5.28 o
   4   3   6          1.58          2.46         1.77 o
   5   3   6         90.76        111.89         4.13 o
   6   3   6         37.93         41.59         3.32 o
   7   3   6        354.35        320.23         6.53 o
   8   3   6        264.40        256.51         8.40 o
   9   3   6         49.77         49.09         6.16 o
  10   3   6          3.95          9.45         5.26 o
  11   3   6          5.39         -5.93         5.93 o
  12   3   6         13.29         31.27         9.15 o
 -15   4   6         27.00         35.88         8.85 o
 -14   4   6         64.33         56.28         8.81 o
 -13   4   6         87.62         85.98         9.62 o
 -12   4   6         25.77         23.01         4.98 o
 -11   4   6         23.55         31.56         4.74 o
 -10   4   6          1.01          3.59         3.34 o
  -9   4   6        175.27        173.69         7.36 o
  -8   4   6        229.33        204.99         7.98 o
  -7   4   6         40.85         48.60         4.06 o
  -6   4   6        256.25        274.25         6.31 o
  -5   4   6         15.66         27.15         2.98 o
  -4   4   6        248.14        233.56         4.81 o
  -3   4   6       1579.29       1783.92        15.79 o
  -2   4   6          8.20          5.47         1.96 o
  -1   4   6         99.42        109.60         3.08 o
   0   4   6         79.74        103.06         3.32 o
   1   4   6          0.58         -1.36         1.36 o
   2   4   6         42.02         76.37         3.40 o
   3   4   6         35.16         46.19         2.71 o
   4   4   6         11.68         19.14         2.47 o
   5   4   6        171.21        180.22         5.06 o
   6   4   6        409.05        408.75         8.49 o
   7   4   6         35.84         31.10         3.45 o
   8   4   6          1.48         11.49         2.91 o
   9   4   6          0.71         -4.12         4.23 o
  10   4   6          3.16          1.40         5.28 o
  11   4   6          8.62          5.78         6.48 o
  12   4   6         22.15         13.84         7.83 o
 -15   5   6          0.73         14.91         8.35 o
 -14   5   6          0.12         13.78         6.97 o
 -13   5   6         63.41         52.98         8.83 o
 -12   5   6         26.02         26.13         8.44 o
 -11   5   6         10.10         10.79         2.97 o
 -10   5   6          0.03         10.99         3.58 o
  -9   5   6          5.28          6.39         3.67 o
  -8   5   6         94.46        104.99         6.08 o
  -7   5   6       1273.61       1216.38        13.99 o
  -6   5   6        283.25        272.77         6.49 o
  -5   5   6        259.00        268.36         5.89 o
  -4   5   6          5.99          9.20         2.26 o
  -3   5   6        489.56        484.98         6.65 o
  -2   5   6        102.37         97.09         3.12 o
  -1   5   6        847.76        851.46         7.88 o
   0   5   6         80.39         60.41         2.36 o
   1   5   6        125.18        152.92         4.24 o
   2   5   6       1089.70       1243.54        13.58 o
   3   5   6        123.36        129.40         3.91 o
   4   5   6        140.15        138.26         4.22 o
   5   5   6        531.36        493.14         7.63 o
   6   5   6        179.40        172.42         5.47 o
   7   5   6         56.29         50.76         3.71 o
   8   5   6         95.92         99.94         6.34 o
   9   5   6          6.06          1.24         4.31 o
  10   5   6          0.84          3.05         4.61 o
  11   5   6          8.11         -1.13         6.21 o
  12   5   6         37.00         46.08        14.15 o
 -15   6   6         19.10         27.41        11.36 o
 -14   6   6         10.08         17.43         7.42 o
 -13   6   6         97.38         89.89        10.69 o
 -12   6   6         27.06         30.34         8.31 o
 -11   6   6          1.02          2.73         5.93 o
 -10   6   6          1.54         -0.98         3.45 o
  -9   6   6        100.30         93.29         6.55 o
  -8   6   6         29.12         34.02         3.90 o
  -7   6   6         19.16         28.42         4.27 o
  -6   6   6          0.77          3.97         2.55 o
  -5   6   6        150.55        174.41         5.76 o
  -4   6   6        317.77        307.24         5.99 o
  -3   6   6         43.17         65.48         3.47 o
  -2   6   6       1651.57       1680.73        12.84 o
  -1   6   6          8.46          2.42         1.78 o
   0   6   6        845.81        962.80         8.83 o
   1   6   6        358.39        366.72         5.12 o
   2   6   6        167.47        206.52         7.16 o
   3   6   6        348.47        392.60         6.64 o
   4   6   6        656.50        652.27         9.19 o
   5   6   6         82.25         87.33         4.19 o
   6   6   6        170.76        167.64         7.01 o
   7   6   6         50.78         62.38         5.16 o
   8   6   6          5.65          2.96         3.62 o
   9   6   6          1.14          5.39         4.48 o
  10   6   6          1.44          8.39         5.84 o
  11   6   6          0.06          1.29         6.20 o
  12   6   6          3.41         17.15         9.29 o
 -14   7   6          6.20         -6.45         7.64 o
 -13   7   6         20.81         23.81         7.40 o
 -12   7   6         11.73         19.49         7.79 o
 -11   7   6         28.84         23.20         7.95 o
 -10   7   6        103.85        113.95         9.65 o
  -9   7   6          0.04         -2.64         3.60 o
  -8   7   6          2.64          3.64         3.04 o
  -7   7   6        207.27        202.59         7.18 o
  -6   7   6         57.00         46.02         4.33 o
  -5   7   6        140.43        168.75         5.93 o
  -4   7   6       2176.76       2150.45        17.21 o
  -3   7   6         45.24         43.47         3.07 o
  -2   7   6        316.69        364.34         5.67 o
  -1   7   6        142.98        116.88         3.94 o
   0   7   6        410.51        350.03         5.35 o
   1   7   6          0.02          0.84         1.88 o
   2   7   6         20.88         35.02         3.56 o
   3   7   6         38.55         24.33         3.36 o
   4   7   6        118.39        112.90         4.81 o
   5   7   6         16.77         24.82         3.00 o
   6   7   6          7.06          1.85         3.34 o
   7   7   6        138.46        114.12         6.67 o
   8   7   6          5.34          7.07         4.26 o
   9   7   6         11.44          8.86         5.44 o
  10   7   6          0.95         -1.85         7.19 o
  11   7   6          0.15          3.90         5.68 o
 -14   8   6         34.99         45.51        15.48 o
 -13   8   6          0.17         -7.70         7.70 o
 -12   8   6          0.69         10.48         7.21 o
 -11   8   6         66.82         70.55         9.77 o
 -10   8   6         44.32         35.47         7.26 o
  -9   8   6         41.87         41.65         5.55 o
  -8   8   6         10.28          9.56         5.56 o
  -7   8   6         34.12         44.82         4.68 o
  -6   8   6          0.97          2.70         3.11 o
  -5   8   6         46.20         48.67         4.41 o
  -4   8   6        301.64        289.21         5.86 o
  -3   8   6        335.26        307.26         5.66 o
  -2   8   6        187.59        209.05         5.02 o
  -1   8   6        166.85        161.00         4.66 o
   0   8   6        147.66        139.38         4.41 o
   1   8   6         52.64         65.85         3.12 o
   2   8   6        212.95        203.44         5.84 o
   3   8   6        442.03        386.47         7.97 o
   4   8   6          9.64         12.03         3.18 o
   5   8   6        217.57        211.08         7.94 o
   6   8   6          0.44          1.70         3.87 o
   7   8   6         30.21         35.81         4.89 o
   8   8   6         10.55          3.51         6.29 o
   9   8   6         21.69         21.31         6.51 o
  10   8   6         31.00         27.54         7.12 o
  11   8   6          6.00         18.28         6.67 o
 -14   9   6          4.55         22.43        10.72 o
 -13   9   6         57.60         49.49         8.55 o
 -12   9   6         12.82         18.04         7.74 o
 -11   9   6          0.39          1.14         5.89 o
 -10   9   6        202.79        193.30        11.35 o
  -9   9   6          2.11          0.19         2.59 o
  -8   9   6          9.92          8.89         4.14 o
  -7   9   6          0.10         -3.59         3.94 o
  -6   9   6        451.62        426.05         8.88 o
  -5   9   6          0.07          7.92         2.85 o
  -4   9   6        651.46        579.71         8.38 o
  -3   9   6        231.10        231.35         6.42 o
  -2   9   6         35.20         35.73         3.35 o
  -1   9   6        203.23        188.77         5.60 o
   0   9   6        176.89        185.85         5.22 o
   1   9   6         21.56         20.44         2.65 o
   2   9   6        209.28        188.44         5.49 o
   3   9   6          7.29          2.29         3.43 o
   4   9   6          0.34          8.07         3.52 o
   5   9   6        299.16        276.63         7.39 o
   6   9   6         26.00         25.21         4.69 o
   7   9   6          7.14         -1.72         5.45 o
   8   9   6          7.56          0.77         4.98 o
   9   9   6         18.27         24.05         7.77 o
  10   9   6         11.98         14.08         7.66 o
  11   9   6          1.45          9.18         8.02 o
 -13  10   6          0.66        -11.16        11.16 o
 -12  10   6         12.54         11.06         6.99 o
 -11  10   6         33.05         35.36         7.96 o
 -10  10   6         12.87         16.27         6.56 o
  -9  10   6         63.21         77.59         7.61 o
  -8  10   6         77.29         80.29         6.24 o
  -7  10   6         26.64         27.41         5.03 o
  -6  10   6         59.15         67.15         5.87 o
  -5  10   6          1.65         -3.24         3.24 o
  -4  10   6        497.83        463.46         7.96 o
  -3  10   6          3.48         -0.81         2.75 o
  -2  10   6         10.26         10.45         2.95 o
  -1  10   6         38.74         36.03         3.61 o
   0  10   6         10.57          7.16         2.66 o
   1  10   6         82.93         99.90         4.51 o
   2  10   6        142.26        153.83         5.11 o
   3  10   6         27.05         35.18         3.27 o
   4  10   6         27.99         36.43         4.78 o
   5  10   6          0.49          4.34         3.10 o
   6  10   6          5.13          3.12         5.21 o
   7  10   6         24.27         22.41         5.75 o
   8  10   6         31.34         29.82         6.89 o
   9  10   6         17.67         29.80         8.48 o
  10  10   6          0.28          5.95         6.60 o
 -13  11   6          2.72        -10.20        10.20 o
 -12  11   6         28.19         15.76         9.08 o
 -11  11   6        137.47        143.06        11.17 o
 -10  11   6          3.96         12.19         6.85 o
  -9  11   6         10.94          6.38         6.06 o
  -8  11   6        100.14        101.65         7.47 o
  -7  11   6         19.70         31.95         5.38 o
  -6  11   6          0.01          6.03         4.01 o
  -5  11   6        111.45        122.64         6.49 o
  -4  11   6         20.81         15.83         4.06 o
  -3  11   6        233.50        232.73         8.30 o
  -2  11   6        568.04        579.92        10.01 o
  -1  11   6         45.68         34.99         4.18 o
   0  11   6          0.44          5.29         2.94 o
   1  11   6         17.96         29.48         3.58 o
   2  11   6          4.96          1.37         3.00 o
   3  11   6         73.71         67.45         5.90 o
   4  11   6         67.76         76.84         7.90 o
   5  11   6         14.31         21.89         3.82 o
   6  11   6         11.47         10.77         6.62 o
   7  11   6        144.46        145.04        11.16 o
   8  11   6          4.10          4.24         5.88 o
   9  11   6          5.01         11.50         9.57 o
  10  11   6          9.87         23.70         8.96 o
 -12  12   6          0.64         10.80         8.78 o
 -11  12   6         10.87         16.40         9.20 o
 -10  12   6         77.31         62.58         9.13 o
  -9  12   6         16.85          9.90         7.20 o
  -8  12   6        162.46        158.97        11.34 o
  -7  12   6         18.81         35.06         5.87 o
  -6  12   6        137.84        149.59         8.19 o
  -5  12   6          0.32          1.96         3.58 o
  -4  12   6        104.07        116.78         7.37 o
  -3  12   6          1.37          8.29         3.87 o
  -2  12   6         52.79         63.87         5.26 o
  -1  12   6         78.60         86.14         5.47 o
   0  12   6          8.15          4.78         3.40 o
   1  12   6        170.57        184.99         7.51 o
   2  12   6        102.66         83.22         5.31 o
   3  12   6          0.05          0.58         3.63 o
   4  12   6         45.98         55.60         6.21 o
   5  12   6         33.84         31.77         5.24 o
   6  12   6          9.75         15.30         6.30 o
   7  12   6         10.21         12.33         7.35 o
   8  12   6          9.67          5.41        11.34 o
   9  12   6          0.01          6.32         6.76 o
 -11  13   6         31.60         56.12        12.25 o
 -10  13   6          0.02          4.97         7.54 o
  -9  13   6         10.36         16.38         7.74 o
  -8  13   6         33.15         41.06         9.29 o
  -7  13   6         13.68         14.93         6.29 o
  -6  13   6         56.67         44.94         6.02 o
  -5  13   6        272.83        287.87        11.75 o
  -4  13   6          5.13          2.73         4.27 o
  -3  13   6         25.30         26.54         4.96 o
  -2  13   6        168.26        173.16         8.81 o
  -1  13   6          4.92         11.22         4.50 o
   0  13   6         60.87         78.23         5.88 o
   1  13   6        169.38        173.20         8.42 o
   2  13   6         23.69         24.86         6.24 o
   3  13   6         85.69         82.42         6.20 o
   4  13   6         72.71         70.67         7.51 o
   5  13   6          8.89          3.53         3.73 o
   6  13   6          6.83          7.32         5.81 o
   7  13   6         87.33         85.30        13.00 o
   8  13   6          8.84         11.99         7.60 o
 -10  14   6         10.67          8.57        10.86 o
  -9  14   6          3.37         -4.73         7.28 o
  -8  14   6         58.76         59.17         9.57 o
  -7  14   6         32.08         31.88         6.68 o
  -6  14   6         41.69         37.98         6.44 o
  -5  14   6         28.45         32.62         5.28 o
  -4  14   6         19.31         24.96         5.93 o
  -3  14   6         20.20         21.19         6.08 o
  -2  14   6          3.02          4.43         4.42 o
  -1  14   6          0.41         10.61         4.42 o
   0  14   6         23.46         26.76         5.27 o
   1  14   6          4.22          7.66         5.10 o
   2  14   6          4.45         -2.85         5.80 o
   3  14   6          0.09         -1.76         5.03 o
   4  14   6         45.27         36.54         6.16 o
   5  14   6         18.01         28.04         7.65 o
   6  14   6         54.93         53.66         8.92 o
   7  14   6          0.07          1.74         7.34 o
  -9  15   6          8.98         11.52        11.42 o
  -8  15   6          0.35          8.33         8.69 o
  -7  15   6         85.97         87.90        10.07 o
  -6  15   6          1.12         16.58         6.73 o
  -5  15   6         39.74         36.43         7.36 o
  -4  15   6          1.08         -2.69         4.95 o
  -3  15   6         24.56         23.94         6.17 o
  -2  15   6          6.95         -0.46         5.99 o
  -1  15   6          4.97         12.17         4.92 o
   0  15   6          0.01         10.09         5.27 o
   1  15   6          2.67          9.93         8.87 o
   2  15   6         21.21         14.21         7.89 o
   3  15   6          0.08          2.22         7.48 o
   4  15   6          0.49         -9.40        10.34 o
   5  15   6         36.85         43.79         8.99 o
   6  15   6          1.47         17.40        11.54 o
  -8  16   6          5.26         10.28        10.31 o
  -7  16   6          6.83         -0.29        10.08 o
  -6  16   6          1.20         18.47        23.41 o
  -5  16   6          0.35         12.66         8.81 o
  -4  16   6          8.16          0.51         6.59 o
  -3  16   6          0.29         -6.98         6.98 o
  -2  16   6         21.02         28.08         7.61 o
  -1  16   6          3.50          1.60         6.36 o
   0  16   6         15.32         43.06         8.19 o
   1  16   6          0.24         14.73         7.47 o
   2  16   6         13.05         36.16        17.19 o
   3  16   6          0.01          1.74         7.96 o
   4  16   6          9.92          3.70         9.16 o
   5  16   6          0.03          2.32         8.17 o
  -6  17   6         15.53         38.02        14.42 o
  -5  17   6          3.34          4.42        17.43 o
  -4  17   6          7.31         15.51         8.01 o
  -3  17   6          2.29         -6.52         6.52 o
  -2  17   6          0.62          4.94         7.05 o
  -1  17   6         11.60         19.01         8.22 o
   0  17   6         11.49         13.61         8.87 o
   1  17   6         35.39         24.76         8.89 o
   2  17   6         34.40         21.12         9.76 o
   3  17   6          0.00         -2.47        12.17 o
  -2  18   6          0.21         15.67         9.10 o
  -1  18   6          3.50         -6.18         8.80 o
 -16   1   7          1.23         -0.11         7.43 o
 -15   1   7          0.40          9.16         7.30 o
 -14   1   7         37.99         35.04         7.12 o
 -13   1   7          4.24          4.32         6.48 o
 -12   1   7          5.80          1.73         4.92 o
 -11   1   7         16.77         18.24         5.22 o
 -10   1   7         24.21         27.74         5.03 o
  -9   1   7        189.19        168.85         7.70 o
  -8   1   7         37.53         48.93         4.44 o
  -7   1   7        313.83        344.92         7.70 o
  -6   1   7          0.98          3.47         2.64 o
  -5   1   7         67.85         53.56         3.52 o
  -4   1   7         96.71        180.50         4.47 o
  -3   1   7        114.01        157.41         4.16 o
  -2   1   7        442.27        319.20         4.59 o
  -1   1   7       3055.13       3395.35        24.71 o
   0   1   7        553.66        504.99         5.58 o
   1   1   7        417.91        324.81         4.43 o
   2   1   7         94.44        120.81         2.87 o
   3   1   7        169.86        229.96         4.77 o
   4   1   7        207.10        199.52         4.85 o
   5   1   7          0.39         -2.04         2.25 o
   6   1   7        170.83        179.50         5.83 o
   7   1   7         14.38         16.85         2.75 o
   8   1   7         64.64         68.22         4.66 o
   9   1   7         64.60         58.53         6.68 o
  10   1   7          2.68          8.11         4.43 o
  11   1   7          4.93         -0.84         5.61 o
  12   1   7          0.30         15.90         8.08 o
 -16   2   7          0.53         25.96        14.99 o
 -15   2   7         11.65         27.40         6.21 o
 -14   2   7         16.51         20.12         7.11 o
 -13   2   7         10.47         22.70         6.84 o
 -12   2   7        253.66        256.79        11.37 o
 -11   2   7          0.29          1.60         4.41 o
 -10   2   7        334.39        330.26        11.16 o
  -9   2   7          7.41          3.50         3.69 o
  -8   2   7         19.51         15.79         3.57 o
  -7   2   7        200.73        222.69         7.45 o
  -6   2   7        564.82        607.45         9.27 o
  -5   2   7       1211.61       1321.99        13.38 o
  -4   2   7       1536.35       1416.05        13.12 o
  -3   2   7        463.91        469.63         6.81 o
  -2   2   7        133.20        227.50         4.29 o
  -1   2   7       1157.94       1038.85        10.37 o
   0   2   7       1763.68       1671.04        13.84 o
   1   2   7        699.26        826.08         8.35 o
   2   2   7        136.95        105.00         2.87 o
   3   2   7        164.64        160.92         4.77 o
   4   2   7        400.56        350.74         6.79 o
   5   2   7        119.70        137.23         5.07 o
   6   2   7        396.75        362.96         7.23 o
   7   2   7         28.19         32.45         4.09 o
   8   2   7        114.20        120.02         6.61 o
   9   2   7          3.23         10.88         4.54 o
  10   2   7          7.27          3.24         5.33 o
  11   2   7          1.06          2.51         5.79 o
  12   2   7          2.26         24.82        12.42 o
 -15   3   7         16.87         21.53         7.54 o
 -14   3   7          4.15          9.11         8.12 o
 -13   3   7          2.42         11.55         5.33 o
 -12   3   7         20.98         20.44         6.04 o
 -11   3   7         38.72         39.55         5.84 o
 -10   3   7         37.60         44.66         6.57 o
  -9   3   7        568.83        492.21        10.78 o
  -8   3   7        174.21        193.59         7.64 o
  -7   3   7          1.65         -1.37         3.59 o
  -6   3   7        624.45        607.74         8.91 o
  -5   3   7       1462.42       1488.10        15.13 o
  -4   3   7        766.14        732.27         7.66 o
  -3   3   7       1750.87       1634.58        15.19 o
  -2   3   7       1165.57       1115.83        10.66 o
  -1   3   7        216.24        252.18         3.91 o
   0   3   7        140.40        125.23         4.10 o
   1   3   7          1.98         -1.02         1.39 o
   2   3   7        230.71        200.10         5.20 o
   3   3   7        589.06        523.40         5.97 o
   4   3   7        546.64        568.81         7.91 o
   5   3   7          3.35          4.18         2.20 o
   6   3   7        167.05        178.37         5.50 o
   7   3   7         92.59         90.09         5.20 o
   8   3   7         15.91         14.86         4.01 o
   9   3   7         96.02         90.79         7.16 o
  10   3   7          8.98          5.39         5.69 o
  11   3   7          0.78          0.53         6.22 o
  12   3   7          0.33         19.84        10.99 o
 -15   4   7          0.06         15.52         7.27 o
 -14   4   7          3.24          4.44         6.23 o
 -13   4   7          1.06         -3.42         4.48 o
 -12   4   7         28.32         29.74         5.27 o
 -11   4   7        163.29        134.09         7.74 o
 -10   4   7         99.33        111.53         7.64 o
  -9   4   7        244.65        207.62         8.01 o
  -8   4   7       2352.38       2041.77        21.59 o
  -7   4   7        140.90        157.73         6.43 o
  -6   4   7       2370.74       2419.46        21.85 o
  -5   4   7          0.07         -2.45         2.45 o
  -4   4   7        199.29        284.69         4.53 o
  -3   4   7       1627.81       1579.02        15.84 o
  -2   4   7       2065.26       2125.33        17.39 o
  -1   4   7        612.03        682.30         6.74 o
   0   4   7        109.72        105.94         5.16 o
   1   4   7        315.41        270.26         4.97 o
   2   4   7          0.86          8.01         2.69 o
   3   4   7        152.83        130.26         4.58 o
   4   4   7         24.63         39.46         2.71 o
   5   4   7          6.11         10.68         2.41 o
   6   4   7        245.89        251.61         6.43 o
   7   4   7         22.99         24.98         3.32 o
   8   4   7         48.68         35.04         3.50 o
   9   4   7         37.58         43.10         5.95 o
  10   4   7          5.19          5.40         5.76 o
  11   4   7          1.25         -3.03         5.73 o
  12   4   7          1.04         14.15        20.17 o
 -15   5   7         16.55         19.38         8.65 o
 -14   5   7         33.40         26.65         7.76 o
 -13   5   7          0.31          7.36         8.80 o
 -12   5   7         12.36         13.70         4.14 o
 -11   5   7          4.95          4.65         3.97 o
 -10   5   7        655.66        603.47        14.22 o
  -9   5   7        294.30        273.19         9.39 o
  -8   5   7        405.40        372.79         8.80 o
  -7   5   7        403.38        355.54         8.05 o
  -6   5   7        578.29        610.03         9.65 o
  -5   5   7        530.78        525.80         8.26 o
  -4   5   7       2888.83       2919.38        23.78 o
  -3   5   7         27.60         22.14         2.32 o
  -2   5   7        159.55        142.42         3.88 o
  -1   5   7       3413.59       3336.17        22.03 o
   0   5   7       1212.53       1248.96        12.08 o
   1   5   7        206.79        205.85         5.08 o
   2   5   7        304.98        295.13         7.09 o
   3   5   7         28.41         41.70         3.23 o
   4   5   7          0.86          2.79         1.87 o
   5   5   7        466.13        415.11         7.29 o
   6   5   7         25.81         27.27         3.38 o
   7   5   7          0.88          9.83         3.02 o
   8   5   7         68.39         80.42         5.73 o
   9   5   7          4.85         11.79         3.43 o
  10   5   7          7.06          4.01         5.79 o
  11   5   7         27.27         27.69         8.04 o
  12   5   7          0.41         22.62         8.25 o
 -15   6   7          9.77         40.96        10.29 o
 -14   6   7          2.08          4.49         6.24 o
 -13   6   7         58.66         72.53         9.62 o
 -12   6   7          5.14          4.87         6.67 o
 -11   6   7        130.32        117.76         9.23 o
 -10   6   7          7.01          3.19         5.90 o
  -9   6   7         74.99         62.98         6.37 o
  -8   6   7       2239.03       1944.31        20.13 o
  -7   6   7        361.09        342.76         7.75 o
  -6   6   7          0.04         -1.70         2.72 o
  -5   6   7       1120.39       1013.20        11.91 o
  -4   6   7        533.70        492.93         7.72 o
  -3   6   7        130.59        139.46         4.50 o
  -2   6   7       1525.59       1319.65        11.27 o
  -1   6   7        587.31        572.97         7.44 o
   0   6   7        108.45        138.33         3.66 o
   1   6   7       1387.44       1360.50        13.08 o
   2   6   7        231.91        224.42         7.21 o
   3   6   7          5.17          2.11         2.29 o
   4   6   7         28.85         31.74         2.77 o
   5   6   7         60.15         71.50         4.04 o
   6   6   7          8.26          7.26         4.25 o
   7   6   7         87.48         92.03         5.14 o
   8   6   7          3.62          4.43         3.69 o
   9   6   7         16.93         12.32         4.25 o
  10   6   7          6.26          1.68         6.37 o
  11   6   7          0.43          8.55         6.99 o
 -14   7   7          3.15         15.30         7.24 o
 -13   7   7          0.51         22.17         8.05 o
 -12   7   7         23.99         40.02         9.27 o
 -11   7   7         28.30         32.90         8.75 o
 -10   7   7        139.08        142.28         9.43 o
  -9   7   7          9.66         -0.85         4.07 o
  -8   7   7          0.06          3.88         3.09 o
  -7   7   7        183.78        184.20         7.27 o
  -6   7   7          2.47          1.92         3.02 o
  -5   7   7          2.85         -0.76         2.35 o
  -4   7   7       1982.00       1915.23        16.89 o
  -3   7   7         43.17         51.45         3.14 o
  -2   7   7        352.27        331.81         5.50 o
  -1   7   7        912.38        907.39         8.88 o
   0   7   7          0.31          3.28         1.81 o
   1   7   7         19.99         25.06         3.30 o
   2   7   7        145.28        125.68         7.05 o
   3   7   7        129.20        130.99         7.23 o
   4   7   7        298.64        282.07         6.28 o
   5   7   7        352.87        344.45         8.25 o
   6   7   7         98.06         71.09         4.39 o
   7   7   7          4.73          6.99         3.55 o
   8   7   7          9.80         20.77         4.87 o
   9   7   7          0.50         -1.25         4.50 o
  10   7   7          1.85          7.14         6.28 o
  11   7   7         29.63         45.36         8.78 o
 -14   8   7          1.32          5.69         8.39 o
 -13   8   7         12.85         10.16         8.04 o
 -12   8   7          0.03          6.90         7.01 o
 -11   8   7         12.21         20.64         7.48 o
 -10   8   7          3.61         -0.51         4.27 o
  -9   8   7        111.07        103.47         7.93 o
  -8   8   7          1.56          6.51         3.66 o
  -7   8   7        276.53        252.60         8.37 o
  -6   8   7         66.47         54.58         4.23 o
  -5   8   7        784.78        760.07        10.59 o
  -4   8   7         90.75         98.95         5.12 o
  -3   8   7          5.84         -1.84         2.33 o
  -2   8   7        407.77        363.42         5.77 o
  -1   8   7         44.75         58.62         3.29 o
   0   8   7         16.22         19.10         2.69 o
   1   8   7         22.21         22.19         2.69 o
   2   8   7          7.19          2.73         3.17 o
   3   8   7         45.17         58.76         4.73 o
   4   8   7         26.90         30.04         3.56 o
   5   8   7         14.36         13.49         3.77 o
   6   8   7         35.26         32.67         4.34 o
   7   8   7         36.84         31.50         7.46 o
   8   8   7          0.63         12.45         7.07 o
   9   8   7         16.51         17.40         5.98 o
  10   8   7          0.00         13.20         6.76 o
  11   8   7          5.36         13.95         7.63 o
 -14   9   7         29.18         25.81         8.95 o
 -13   9   7          0.44          0.40         7.24 o
 -12   9   7          9.55         19.15         7.84 o
 -11   9   7          3.98          6.02         5.56 o
 -10   9   7          0.71          1.15         5.22 o
  -9   9   7         26.60         29.00         5.00 o
  -8   9   7         42.92         42.89         5.23 o
  -7   9   7          1.96          2.60         3.80 o
  -6   9   7         20.89         23.65         4.20 o
  -5   9   7        107.09        107.68         5.12 o
  -4   9   7         42.06         36.24         3.47 o
  -3   9   7         22.38         27.80         3.42 o
  -2   9   7          3.38          2.34         2.43 o
  -1   9   7          0.04          0.25         2.66 o
   0   9   7        168.92        183.26         5.34 o
   1   9   7        501.20        485.38         9.29 o
   2   9   7         27.44         23.53         4.51 o
   3   9   7          9.53          9.37         3.67 o
   4   9   7         18.89         15.34         3.62 o
   5   9   7          0.04          3.61         3.29 o
   6   9   7        106.05        102.31         6.71 o
   7   9   7          0.77         11.08         5.90 o
   8   9   7          0.75          2.76         4.42 o
   9   9   7          7.80         18.04         7.75 o
  10   9   7          6.11         15.30         6.84 o
 -13  10   7         10.01         14.89         8.66 o
 -12  10   7         17.58         21.95        10.23 o
 -11  10   7         22.20         14.89         6.36 o
 -10  10   7         18.49          8.29         6.23 o
  -9  10   7        116.05         89.78         6.65 o
  -8  10   7         86.40         88.53         6.84 o
  -7  10   7         68.04         84.54         6.04 o
  -6  10   7         48.77         47.79         5.42 o
  -5  10   7          2.60          1.96         3.43 o
  -4  10   7         34.55         29.93         4.07 o
  -3  10   7        136.63        137.97         5.95 o
  -2  10   7          2.53          6.66         2.79 o
  -1  10   7         16.01         17.88         3.05 o
   0  10   7        288.08        302.61         6.64 o
   1  10   7        236.13        266.81         6.40 o
   2  10   7         34.63         33.49         3.20 o
   3  10   7        392.53        343.94         9.38 o
   4  10   7          8.14          6.07         4.91 o
   5  10   7         65.69         61.97         4.78 o
   6  10   7          0.77          7.36         5.00 o
   7  10   7          4.66          4.41         4.50 o
   8  10   7          3.13          6.65         5.68 o
   9  10   7          7.10          8.75         5.22 o
  10  10   7          0.31         -3.40         9.36 o
 -13  11   7          7.33         -7.45         9.86 o
 -12  11   7         10.02         -5.02         6.96 o
 -11  11   7          0.01          4.17         6.22 o
 -10  11   7          1.83          9.17         6.14 o
  -9  11   7         14.85         12.49         5.68 o
  -8  11   7        123.13        123.57         7.99 o
  -7  11   7         54.66         60.38         6.44 o
  -6  11   7         80.73         85.01         6.57 o
  -5  11   7         56.22         61.06         5.11 o
  -4  11   7          0.69          0.84         3.68 o
  -3  11   7         15.65         14.83         3.86 o
  -2  11   7         19.25         23.13         3.69 o
  -1  11   7          9.42         17.45         3.83 o
   0  11   7         53.89         44.02         4.41 o
   1  11   7        348.58        333.34         7.90 o
   2  11   7         39.58         41.93         4.58 o
   3  11   7          0.10         -1.52         3.92 o
   4  11   7          8.30         13.44         4.63 o
   5  11   7         48.27         40.28         5.02 o
   6  11   7         59.83         53.66         6.71 o
   7  11   7          0.50         12.13         8.29 o
   8  11   7          0.64          2.09         5.46 o
   9  11   7          3.01         -1.95         7.31 o
 -12  12   7          0.25         -8.64         8.64 o
 -11  12   7          4.48          8.19         9.28 o
 -10  12   7         13.40         10.25         9.24 o
  -9  12   7          0.06          4.07         6.54 o
  -8  12   7          0.00          1.97         4.99 o
  -7  12   7         31.92         18.75         5.87 o
  -6  12   7         12.76         15.11         4.56 o
  -5  12   7          8.24          4.68         4.46 o
  -4  12   7          3.08          5.13         4.06 o
  -3  12   7          0.49          4.80         3.81 o
  -2  12   7         12.67         16.77         4.19 o
  -1  12   7          5.40          5.43         3.48 o
   0  12   7          1.27          0.57         3.40 o
   1  12   7         27.03         18.17         3.49 o
   2  12   7          2.00          0.59         3.05 o
   3  12   7          9.61         -3.45         4.32 o
   4  12   7         36.60         36.34         5.27 o
   5  12   7         28.41         24.46         5.15 o
   6  12   7          1.73          9.64         8.27 o
   7  12   7          6.19         18.44         6.51 o
   8  12   7          1.36         15.69         5.88 o
 -11  13   7          0.03         23.76         9.26 o
 -10  13   7          0.23          2.41         7.68 o
  -9  13   7         47.47         34.33         8.65 o
  -8  13   7          5.21          2.96         5.61 o
  -7  13   7         22.48         31.45         6.38 o
  -6  13   7         55.00         60.08         6.93 o
  -5  13   7         85.29         95.87         7.77 o
  -4  13   7          0.51          1.10         4.50 o
  -3  13   7        137.43        117.51         8.05 o
  -2  13   7         82.26         95.98         7.92 o
  -1  13   7          0.12          6.15         4.68 o
   0  13   7          7.00          9.72         4.37 o
   1  13   7          8.29         13.56         5.77 o
   2  13   7          1.62          2.99         4.16 o
   3  13   7         50.21         49.83        10.33 o
   4  13   7         98.22         91.24        10.39 o
   5  13   7         14.73         11.11         4.84 o
   6  13   7          9.51          9.23         6.75 o
   7  13   7         13.45          8.89         7.04 o
   8  13   7          0.06        -15.35        15.35 o
 -10  14   7         50.20         70.79        23.90 o
  -9  14   7         75.11        101.90        11.71 o
  -8  14   7          7.57         15.28         8.04 o
  -7  14   7         97.68         88.50         8.62 o
  -6  14   7        139.37        136.96         9.21 o
  -5  14   7          0.91          2.28         5.30 o
  -4  14   7         34.42         38.51         6.29 o
  -3  14   7        218.61        246.64        10.61 o
  -2  14   7         16.20          1.83         4.41 o
  -1  14   7         38.17         41.00         5.18 o
   0  14   7        174.57        219.01        11.94 o
   1  14   7         23.38         30.15         7.94 o
   2  14   7          0.50          5.93         5.23 o
   3  14   7         10.38         -3.57         6.79 o
   4  14   7          6.93          9.74         8.46 o
   5  14   7          0.09          8.44         7.42 o
   6  14   7          7.09          7.41         7.79 o
   7  14   7          1.51         11.14        10.75 o
  -9  15   7         31.41         49.51        11.41 o
  -8  15   7         19.15         20.49         8.58 o
  -7  15   7         13.30          1.41         6.82 o
  -6  15   7         61.43         84.30         9.08 o
  -5  15   7         33.12         35.01         7.21 o
  -4  15   7          5.34          3.76         7.73 o
  -3  15   7          0.38          8.87         6.00 o
  -2  15   7         90.56        117.66         8.90 o
  -1  15   7          3.69         11.20         5.38 o
   0  15   7         41.06         57.01         6.64 o
   1  15   7        148.05        139.04        13.32 o
   2  15   7         28.22         29.33         7.04 o
   3  15   7         14.15         21.79        11.90 o
   4  15   7         45.06         53.45         9.61 o
   5  15   7         11.77         16.51         8.79 o
   6  15   7         13.08         11.99        11.74 o
  -8  16   7          1.54         18.68        12.69 o
  -7  16   7          6.78          9.71        11.38 o
  -6  16   7          0.01         15.26         7.27 o
  -5  16   7          0.58         14.10         7.56 o
  -4  16   7          0.65          6.02         5.60 o
  -3  16   7         37.28         41.15         7.85 o
  -2  16   7         23.88         21.60         7.40 o
  -1  16   7         15.58         14.01         7.40 o
   0  16   7        103.80        113.53        11.05 o
   1  16   7          0.25         10.18        10.96 o
   2  16   7          3.19          3.56         7.75 o
   3  16   7          8.60          3.94        13.22 o
   4  16   7          3.43          1.95         8.61 o
  -6  17   7          0.17         11.21        22.41 o
  -5  17   7          3.33         -0.10         7.84 o
  -4  17   7         10.92         10.66         9.12 o
  -3  17   7          0.72          9.06        10.59 o
  -2  17   7          5.41         13.05         9.26 o
  -1  17   7          6.80         18.00        10.16 o
   0  17   7          4.40         13.55         9.43 o
   1  17   7          9.96         36.91        10.96 o
   2  17   7          7.44         -0.84         8.72 o
 -16   0   8         29.79         18.30        11.87 o
 -15   0   8         33.23         30.12        10.28 o
 -14   0   8          5.25          4.48         8.92 o
 -13   0   8        181.42        189.21        15.84 o
 -12   0   8          6.47          0.03         7.02 o
 -11   0   8        227.96        264.25        17.46 o
 -10   0   8        628.79        573.79        21.38 o
  -9   0   8       1557.12       1311.39        24.08 o
  -8   0   8          7.89          6.83         4.34 o
  -7   0   8       2927.66       3016.36        50.46 o
  -6   0   8        645.14        492.27        12.62 o
  -5   0   8          2.28         30.50         4.29 o
  -4   0   8        528.86        515.35         9.42 o
  -3   0   8       1916.28       1811.23        23.13 o
  -2   0   8        556.13        635.36        10.58 o
  -1   0   8      21052.96      22105.81       748.45 o
   0   0   8      24096.87      23472.04       740.72 o
   1   0   8        692.43        641.63        10.27 o
   2   0   8        740.03        853.58        12.38 o
   3   0   8        383.11        304.83         7.21 o
   4   0   8        201.61        212.43         7.41 o
   5   0   8        108.20        112.84         6.86 o
   6   0   8        583.60        559.34        13.29 o
   7   0   8         21.99         20.51         5.29 o
   8   0   8         72.62         86.66         7.80 o
   9   0   8         29.79         29.78         6.97 o
  10   0   8          8.52          7.00         6.69 o
  11   0   8          1.47         16.45        10.98 o
  12   0   8         37.92         35.86        12.15 o
 -16   1   8         14.58         18.51        11.09 o
 -15   1   8          4.33         14.73         7.37 o
 -14   1   8        137.83        139.45        11.73 o
 -13   1   8         96.50         96.84         8.98 o
 -12   1   8         39.16         40.31         6.45 o
 -11   1   8          1.05          4.25         4.47 o
 -10   1   8        258.62        255.15        10.94 o
  -9   1   8         58.60         67.04         5.59 o
  -8   1   8          8.79         10.53         3.58 o
  -7   1   8        520.52        455.00         8.77 o
  -6   1   8        576.41        568.79         9.31 o
  -5   1   8       3392.46       3428.37        32.79 o
  -4   1   8       1251.06       1302.03        12.43 o
  -3   1   8        262.69        319.96         6.97 o
  -2   1   8       3340.52       3566.87        26.47 o
  -1   1   8       3256.90       3293.40        24.44 o
   0   1   8       5785.79       6024.80        40.16 o
   1   1   8        388.26        381.94         5.16 o
   2   1   8        393.26        386.66         5.39 o
   3   1   8        142.78        135.94         3.72 o
   4   1   8        536.01        528.36         7.59 o
   5   1   8        209.40        202.01         5.80 o
   6   1   8         25.08         30.45         3.33 o
   7   1   8         26.82         23.13         3.54 o
   8   1   8          6.30         11.32         3.60 o
   9   1   8         56.04         57.21         6.63 o
  10   1   8          3.49         -4.96         4.96 o
  11   1   8          3.45          3.89         5.69 o
  12   1   8          3.39         25.40         8.13 o
 -16   2   8          0.66         -4.54         8.82 o
 -15   2   8         37.04         43.42         8.10 o
 -14   2   8         17.48         10.01         6.85 o
 -13   2   8         13.23         14.11         5.79 o
 -12   2   8          3.97          2.86         4.96 o
 -11   2   8          4.73          1.97         4.46 o
 -10   2   8         15.18         28.11         5.53 o
  -9   2   8        700.19        624.62        11.77 o
  -8   2   8        198.28        196.05         7.57 o
  -7   2   8        597.95        645.47        10.26 o
  -6   2   8        203.83        224.65         6.24 o
  -5   2   8         25.53         22.25         2.77 o
  -4   2   8        116.70        125.74         4.89 o
  -3   2   8          0.20         -0.39         1.97 o
  -2   2   8         98.51         82.94         3.07 o
  -1   2   8       2404.72       2902.46        22.26 o
   0   2   8       4507.39       4857.34        34.66 o
   1   2   8         16.78         20.05         1.63 o
   2   2   8         46.28         31.42         1.54 o
   3   2   8         13.46         20.00         1.79 o
   4   2   8          1.87          4.54         1.87 o
   5   2   8         14.69         21.17         2.70 o
   6   2   8        197.70        201.36         5.97 o
   7   2   8         74.02         85.93         5.19 o
   8   2   8         19.28         20.66         4.22 o
   9   2   8          0.73         -3.07         5.58 o
  10   2   8          0.31          5.97         5.14 o
  11   2   8          1.00          8.34         8.56 o
  12   2   8          1.23         20.46         8.58 o
 -15   3   8          1.21          8.57         5.63 o
 -14   3   8          9.32         16.49         6.01 o
 -13   3   8         33.86         42.90         7.35 o
 -12   3   8         28.62         33.67         7.19 o
 -11   3   8         21.39          9.63         5.28 o
 -10   3   8         68.39         60.43         6.26 o
  -9   3   8         24.55         23.70         4.06 o
  -8   3   8         36.85         40.33         4.88 o
  -7   3   8        241.17        236.33         7.39 o
  -6   3   8        882.25        770.79         9.92 o
  -5   3   8        115.72         87.64         3.94 o
  -4   3   8        246.51        292.79         6.09 o
  -3   3   8         34.71         40.07         3.03 o
  -2   3   8         29.25         33.19         2.83 o
  -1   3   8        113.96        108.03         4.83 o
   0   3   8          3.85          0.58         1.52 o
   1   3   8        197.88        220.01         4.23 o
   2   3   8          2.12         -2.21         2.21 o
   3   3   8        185.83        187.04         4.27 o
   4   3   8        460.14        481.55         6.27 o
   5   3   8          3.72          1.84         2.12 o
   6   3   8         75.45         78.79         4.82 o
   7   3   8          1.91         -1.98         3.18 o
   8   3   8          0.05          5.26         4.00 o
   9   3   8         22.22         23.60         4.91 o
  10   3   8          0.01         11.24         6.09 o
  11   3   8          0.31         26.44         9.23 o
 -15   4   8          8.69         22.93         7.41 o
 -14   4   8         51.12         34.64         8.05 o
 -13   4   8         29.22         25.15         5.84 o
 -12   4   8         44.48         56.05         8.45 o
 -11   4   8         82.09        104.08         8.01 o
 -10   4   8        107.34        103.09         7.29 o
  -9   4   8          8.10          5.78         3.61 o
  -8   4   8        320.49        314.45         7.98 o
  -7   4   8        249.69        240.65         6.98 o
  -6   4   8         62.79         69.77         4.19 o
  -5   4   8        104.55         85.69         3.20 o
  -4   4   8         54.17         39.20         3.28 o
  -3   4   8         96.41         79.56         3.95 o
  -2   4   8        378.19        293.89         5.50 o
  -1   4   8        404.96        426.68         5.13 o
   0   4   8        258.01        237.22         4.72 o
   1   4   8        191.59        148.65         4.53 o
   2   4   8         52.58         62.48         4.07 o
   3   4   8         61.11         85.25         4.79 o
   4   4   8        152.96        125.97         4.69 o
   5   4   8          0.67         -1.77         1.77 o
   6   4   8          2.56         -0.81         2.18 o
   7   4   8         39.51         42.91         4.43 o
   8   4   8          3.19          3.54         3.72 o
   9   4   8          7.51          6.29         6.80 o
  10   4   8          5.05         12.65         6.06 o
  11   4   8          2.32          9.74        10.44 o
 -15   5   8          0.02         11.56         8.68 o
 -14   5   8          1.75          7.41         7.13 o
 -13   5   8         10.80          5.04         5.70 o
 -12   5   8          0.05          4.26         7.05 o
 -11   5   8         22.47         12.26         5.22 o
 -10   5   8         40.21         51.23         6.21 o
  -9   5   8         24.24         29.85         4.67 o
  -8   5   8         36.07         46.69         4.59 o
  -7   5   8         36.09         29.60         3.99 o
  -6   5   8          8.28         11.31         2.87 o
  -5   5   8         78.88        108.44         4.64 o
  -4   5   8         10.80         17.85         3.04 o
  -3   5   8         66.22         84.42         4.68 o
  -2   5   8         59.77         45.42         2.91 o
  -1   5   8        206.67        191.45         3.66 o
   0   5   8         39.48         55.83         3.06 o
   1   5   8          6.65          6.18         1.51 o
   2   5   8         10.69         24.19         4.06 o
   3   5   8         23.36         18.74         3.46 o
   4   5   8         39.70         38.95         2.84 o
   5   5   8          2.40          5.45         2.03 o
   6   5   8         34.22         28.64         3.99 o
   7   5   8         16.01         20.08         4.22 o
   8   5   8          0.34          1.35         2.53 o
   9   5   8          6.93         13.64         4.70 o
  10   5   8          0.18          5.22         5.72 o
  11   5   8          1.92          2.43         5.81 o
 -15   6   8          9.59         10.04         8.73 o
 -14   6   8          0.82          7.24         6.89 o
 -13   6   8         83.98         81.53         9.83 o
 -12   6   8         10.50         12.72         3.78 o
 -11   6   8          8.11          1.25         6.63 o
 -10   6   8          7.48          1.64         4.28 o
  -9   6   8         13.58         21.61         4.97 o
  -8   6   8          0.31         15.69         3.79 o
  -7   6   8        162.63        141.23         6.19 o
  -6   6   8          4.24          0.99         2.90 o
  -5   6   8         61.38         62.63         4.83 o
  -4   6   8        358.64        411.52         6.66 o
  -3   6   8         55.91         67.85         3.66 o
  -2   6   8         75.66         68.58         3.13 o
  -1   6   8          0.39         -1.67         1.67 o
   0   6   8         53.94         52.27         3.43 o
   1   6   8         28.68         30.17         3.37 o
   2   6   8         11.64         16.24         4.04 o
   3   6   8         95.62        113.61         6.13 o
   4   6   8         34.78         40.79         4.00 o
   5   6   8         14.68         11.33         2.94 o
   6   6   8         33.86         27.13         3.75 o
   7   6   8          5.30         13.54         4.89 o
   8   6   8          5.72          7.48         5.33 o
   9   6   8          0.09          3.49         3.38 o
  10   6   8          0.21          4.37         5.44 o
  11   6   8          2.03          3.12         6.33 o
 -14   7   8         20.30         32.94         7.88 o
 -13   7   8          1.90          2.41         6.38 o
 -12   7   8        132.46        141.95        13.07 o
 -11   7   8          0.45          1.40         4.30 o
 -10   7   8          5.34          9.49         5.07 o
  -9   7   8          7.49         10.87         4.63 o
  -8   7   8        131.79        128.08         7.42 o
  -7   7   8          0.71         -1.74         3.43 o
  -6   7   8        506.00        462.42         8.68 o
  -5   7   8        294.30        288.51         6.90 o
  -4   7   8         70.09         80.16         4.22 o
  -3   7   8         10.95          4.33         2.19 o
  -2   7   8         96.28        120.93         4.36 o
  -1   7   8        338.46        304.86         5.09 o
   0   7   8        222.60        250.33         4.69 o
   1   7   8         63.82         76.89         4.89 o
   2   7   8         17.11         11.80         3.90 o
   3   7   8          9.19          3.58         3.01 o
   4   7   8          0.36          7.74         3.00 o
   5   7   8         66.45         69.86         4.75 o
   6   7   8          2.80          0.56         3.17 o
   7   7   8         18.36         20.20         4.70 o
   8   7   8          8.27         11.32         3.90 o
   9   7   8          0.79         -3.65         6.14 o
  10   7   8          2.82          3.80         5.57 o
 -14   8   8         38.91         28.01        19.84 o
 -13   8   8          3.22          0.53         7.18 o
 -12   8   8          0.01         18.17         7.45 o
 -11   8   8        202.92        208.61        14.07 o
 -10   8   8          9.42         10.42         5.16 o
  -9   8   8          2.78          4.92         5.88 o
  -8   8   8        717.05        669.68        13.03 o
  -7   8   8        282.19        274.35         8.89 o
  -6   8   8       1131.69        964.97        12.37 o
  -5   8   8       1567.14       1473.63        15.18 o
  -4   8   8         59.26         64.34         4.08 o
  -3   8   8        434.65        390.61         7.08 o
  -2   8   8       1174.58       1166.73        11.26 o
  -1   8   8        162.09        175.97         5.10 o
   0   8   8         18.13          9.74         2.38 o
   1   8   8        938.45        857.88        14.13 o
   2   8   8        490.40        462.95        10.70 o
   3   8   8         40.67         44.48         5.46 o
   4   8   8        413.72        427.00        10.45 o
   5   8   8        195.02        186.97         7.16 o
   6   8   8          0.55         -0.72         2.17 o
   7   8   8        158.87        146.53         6.37 o
   8   8   8         19.88         10.00         4.44 o
   9   8   8          1.26          7.45         4.60 o
  10   8   8         19.95         23.08         6.33 o
 -14   9   8         12.21         33.65         9.72 o
 -13   9   8          1.91          7.46         7.05 o
 -12   9   8         66.27         59.87         9.81 o
 -11   9   8         38.60         40.04         9.04 o
 -10   9   8          0.21          5.89         5.00 o
  -9   9   8        102.06        105.09         7.45 o
  -8   9   8          2.66          3.87         3.89 o
  -7   9   8         82.42        100.52         7.53 o
  -6   9   8        536.85        465.84         9.62 o
  -5   9   8        171.21        167.31         7.38 o
  -4   9   8         12.52         11.22         2.90 o
  -3   9   8        128.07        119.67         5.05 o
  -2   9   8          5.80          4.13         2.50 o
  -1   9   8        222.18        230.40         6.13 o
   0   9   8        668.20        603.40         8.34 o
   1   9   8        121.13        144.52         6.40 o
   2   9   8        256.96        253.96         9.76 o
   3   9   8         78.80         80.54         6.37 o
   4   9   8         14.71         14.17         4.38 o
   5   9   8        277.99        251.73         8.52 o
   6   9   8          2.96         -0.17         2.80 o
   7   9   8          6.98         10.65         3.90 o
   8   9   8         10.25         13.31         4.18 o
   9   9   8          4.90          2.65         4.06 o
  10   9   8          0.03         -6.22         6.22 o
 -13  10   8          5.23         13.60        10.04 o
 -12  10   8         12.59         19.64         6.83 o
 -11  10   8         33.41         46.07         9.24 o
 -10  10   8          6.97          4.67         5.06 o
  -9  10   8          5.69         10.32         4.68 o
  -8  10   8        146.42        154.03         8.52 o
  -7  10   8         15.83         17.15         4.33 o
  -6  10   8        120.60        115.13         7.39 o
  -5  10   8        304.45        298.57         8.56 o
  -4  10   8          0.10         -0.13         3.22 o
  -3  10   8         12.11         10.26         3.20 o
  -2  10   8        906.10        854.85        11.52 o
  -1  10   8         12.47         10.97         2.79 o
   0  10   8         35.99         41.16         3.30 o
   1  10   8        385.38        356.39         7.26 o
   2  10   8          0.30          4.64         3.88 o
   3  10   8         49.57         57.30         5.73 o
   4  10   8         56.27         60.83         6.65 o
   5  10   8         72.33         63.88         5.18 o
   6  10   8          4.81          5.96         5.48 o
   7  10   8         39.55         37.69         6.54 o
   8  10   8          0.00         -1.57         6.52 o
   9  10   8          0.05         -5.45         7.27 o
 -12  11   8          3.02          4.83         9.66 o
 -11  11   8          0.28          7.39         6.68 o
 -10  11   8          0.80          7.45         6.80 o
  -9  11   8          0.43         -4.83         4.83 o
  -8  11   8         14.47         15.27         6.76 o
  -7  11   8        106.30        115.65         7.35 o
  -6  11   8         11.18         17.36         4.61 o
  -5  11   8         34.69         34.26         4.97 o
  -4  11   8         22.51         30.18         4.61 o
  -3  11   8         34.55         50.98         4.90 o
  -2  11   8         47.06         54.38         4.47 o
  -1  11   8        316.49        314.13         7.68 o
   0  11   8         34.41         32.43         3.77 o
   1  11   8         65.65         63.56         4.25 o
   2  11   8         77.35         72.20         6.99 o
   3  11   8          0.01         13.09         5.11 o
   4  11   8          3.94         -0.25         4.50 o
   5  11   8         28.84         26.96         5.13 o
   6  11   8          5.37         10.90         5.77 o
   7  11   8          2.04         -5.75         6.99 o
   8  11   8          3.91         -5.20         6.49 o
   9  11   8          2.97          3.70         7.20 o
 -12  12   8          0.29         18.67        11.19 o
 -11  12   8          0.00          3.21         7.41 o
 -10  12   8          2.85         -5.98         5.98 o
  -9  12   8         22.92         21.62         5.55 o
  -8  12   8          1.46          7.11         5.52 o
  -7  12   8        135.51        140.42         8.51 o
  -6  12   8        140.33        141.63         7.78 o
  -5  12   8         57.17         50.49         6.06 o
  -4  12   8         92.29         98.98         7.59 o
  -3  12   8        148.33        162.42         8.19 o
  -2  12   8          0.56         -4.19         4.19 o
  -1  12   8          6.83         11.10         4.07 o
   0  12   8          5.08          9.85         3.94 o
   1  12   8          5.20          6.89         3.03 o
   2  12   8        110.69        116.40         8.78 o
   3  12   8         55.86         66.25         7.85 o
   4  12   8          2.54         11.22         5.76 o
   5  12   8         12.54         21.20         5.17 o
   6  12   8         23.97         27.56         7.63 o
   7  12   8          1.63          3.57         8.66 o
   8  12   8          7.83         20.39         7.57 o
 -11  13   8          4.45         22.53         9.17 o
 -10  13   8          0.71         -0.74         7.68 o
  -9  13   8          3.15         -3.61         5.87 o
  -8  13   8          2.38         -0.48         7.38 o
  -7  13   8         49.14         40.83         6.36 o
  -6  13   8          0.78         -2.67         4.68 o
  -5  13   8          7.17          6.75         4.58 o
  -4  13   8          3.77          5.15         5.19 o
  -3  13   8         14.50         23.07         4.82 o
  -2  13   8          3.59          2.11         4.09 o
  -1  13   8         22.72         21.01         4.53 o
   0  13   8          2.23          4.10         4.39 o
   1  13   8         54.55         40.05         5.32 o
   2  13   8         15.69          7.48         6.15 o
   3  13   8         26.76         36.44         7.29 o
   4  13   8          1.82         -1.71         6.33 o
   5  13   8          1.53          2.61         6.65 o
   6  13   8          5.35          0.14         9.71 o
   7  13   8          3.67         11.21         7.62 o
 -10  14   8          7.77          1.99         8.11 o
  -9  14   8          2.10         17.12         8.80 o
  -8  14   8          0.60          7.46         6.65 o
  -7  14   8          0.97         18.03         6.17 o
  -6  14   8          3.95          8.75         6.59 o
  -5  14   8          2.88          1.48         6.05 o
  -4  14   8         47.93         39.84         6.64 o
  -3  14   8         62.67         72.66         6.40 o
  -2  14   8          0.75          0.78         4.75 o
  -1  14   8          0.12         10.24         4.84 o
   0  14   8         24.35         22.12         5.66 o
   1  14   8         48.05         30.98         7.73 o
   2  14   8          5.04         18.07         7.93 o
   3  14   8          0.43          0.98         6.89 o
   4  14   8          8.91          7.63         7.07 o
   5  14   8         11.97         27.70         8.14 o
   6  14   8          5.24          4.74         7.55 o
  -9  15   8         12.31          7.90         9.51 o
  -8  15   8          5.45         20.55         9.18 o
  -7  15   8          0.23          1.76         6.70 o
  -6  15   8          0.46         15.75         7.68 o
  -5  15   8          0.52          5.40         6.49 o
  -4  15   8          0.82          0.86         6.76 o
  -3  15   8         36.94         28.38         7.43 o
  -2  15   8          1.26          4.89         5.91 o
  -1  15   8          0.02          6.30         5.14 o
   0  15   8          9.48         25.37         8.00 o
   1  15   8          1.00         15.96         7.18 o
   2  15   8          5.23          4.04         7.40 o
   3  15   8          6.38          4.27         7.53 o
   4  15   8          0.13         -3.84         6.30 o
   5  15   8          0.13          6.90         7.54 o
  -7  16   8          3.23         10.61         8.80 o
  -6  16   8         38.76         35.02         9.66 o
  -5  16   8         53.90         52.75         9.29 o
  -4  16   8         24.29         29.48         8.25 o
  -3  16   8         41.99         64.50         8.92 o
  -2  16   8         44.74         48.79         9.15 o
  -1  16   8         25.03         27.93         8.54 o
   0  16   8         34.57         43.43         9.10 o
   1  16   8         14.22         17.72         9.34 o
   2  16   8          8.15         15.82         8.87 o
   3  16   8          9.20          8.04         8.87 o
  -5  17   8          0.01        -10.26        10.26 o
  -4  17   8          3.47          2.06         7.18 o
  -3  17   8          0.02         25.75         8.01 o
  -2  17   8          5.78         -0.17         8.72 o
  -1  17   8          0.28         -3.34        10.28 o
   0  17   8          2.40          6.95         8.64 o
   1  17   8          0.11         -8.90         8.90 o
 -16   1   9         10.64         -3.23        12.48 o
 -15   1   9          4.78         14.01         8.34 o
 -14   1   9          0.08          0.31        12.48 o
 -13   1   9         33.17         33.54         6.96 o
 -12   1   9         67.89         69.78         7.66 o
 -11   1   9          0.05         -2.21         4.57 o
 -10   1   9          4.33          1.12         4.11 o
  -9   1   9          1.49          8.22         3.79 o
  -8   1   9          3.75          0.78         3.33 o
  -7   1   9       1213.86       1130.43        14.58 o
  -6   1   9         19.77         39.20         3.53 o
  -5   1   9        583.65        531.80         8.14 o
  -4   1   9        961.06       1005.95        11.34 o
  -3   1   9          7.34         -1.71         1.71 o
  -2   1   9          4.74          8.22         1.79 o
  -1   1   9        190.28        220.81         4.49 o
   0   1   9         86.21        126.47         4.47 o
   1   1   9          0.13         -1.58         1.58 o
   2   1   9        135.69        151.70         3.76 o
   3   1   9        242.69        214.67         4.50 o
   4   1   9        103.40         90.14         4.24 o
   5   1   9         14.67         13.89         2.90 o
   6   1   9         68.63         69.98         4.70 o
   7   1   9          0.21          2.65         3.08 o
   8   1   9         23.35         29.26         4.37 o
   9   1   9          0.82          2.16         4.23 o
  10   1   9          0.04         10.02         5.55 o
  11   1   9          3.84          7.11         6.16 o
 -15   2   9         18.55         16.15         7.85 o
 -14   2   9         25.05         21.25         7.45 o
 -13   2   9          1.75          8.67         5.94 o
 -12   2   9         26.76         28.59         6.56 o
 -11   2   9         13.14         20.12         5.70 o
 -10   2   9         20.07         15.31         5.11 o
  -9   2   9        377.40        324.75         9.93 o
  -8   2   9          4.75         -0.70         3.57 o
  -7   2   9        212.89        248.59         7.55 o
  -6   2   9        156.07        214.07         6.46 o
  -5   2   9        430.21        468.38         7.49 o
  -4   2   9        662.84        592.80         8.23 o
  -3   2   9        148.35        185.41         4.71 o
  -2   2   9        153.49        109.02         3.59 o
  -1   2   9        849.13        974.85         9.65 o
   0   2   9        268.39        263.30         5.04 o
   1   2   9         24.95         14.40         1.49 o
   2   2   9          2.70         -0.75         1.49 o
   3   2   9         97.61         93.86         4.11 o
   4   2   9         47.72         57.79         3.27 o
   5   2   9        106.25        124.21         5.33 o
   6   2   9          8.61          9.85         2.85 o
   7   2   9         51.16         65.00         4.29 o
   8   2   9        141.95        142.07         7.26 o
   9   2   9          5.77          9.01         4.05 o
  10   2   9          2.20          3.55         4.27 o
  11   2   9          5.02          8.04         9.40 o
 -15   3   9         14.55         25.46         7.11 o
 -14   3   9          2.18         -6.24         6.24 o
 -13   3   9         68.62         62.20         9.01 o
 -12   3   9          0.66         -3.03         5.54 o
 -11   3   9         33.62         43.56         6.96 o
 -10   3   9         45.93         40.96         5.92 o
  -9   3   9          0.60         -3.38         3.38 o
  -8   3   9         90.27        103.61         6.29 o
  -7   3   9        753.52        655.81        10.39 o
  -6   3   9        122.91        158.25         5.41 o
  -5   3   9        200.80        262.38         6.32 o
  -4   3   9        820.78        707.14        10.09 o
  -3   3   9          0.45          6.54         2.19 o
  -2   3   9          5.87          2.77         2.31 o
  -1   3   9          4.25          0.97         1.34 o
   0   3   9          0.00          7.09         1.94 o
   1   3   9        135.10        143.37         4.95 o
   2   3   9        530.18        507.52         6.41 o
   3   3   9        123.65        131.17         5.89 o
   4   3   9        103.66        113.49         5.36 o
   5   3   9        120.56        106.26         3.94 o
   6   3   9          4.99          5.84         2.42 o
   7   3   9          1.76          2.99         2.81 o
   8   3   9        114.41        109.29         6.46 o
   9   3   9          0.03          2.61         4.03 o
  10   3   9          0.20         10.24         4.92 o
  11   3   9          7.86         11.97         8.87 o
 -15   4   9         14.95         14.05         7.61 o
 -14   4   9         66.71         90.19         8.12 o
 -13   4   9         12.44          4.15         5.51 o
 -12   4   9         20.07         18.48         6.02 o
 -11   4   9         47.83         33.19         6.40 o
 -10   4   9         65.07         71.02         8.53 o
  -9   4   9        234.19        210.32         8.60 o
  -8   4   9        101.73        106.15         5.47 o
  -7   4   9        233.64        250.12         6.94 o
  -6   4   9         20.59         24.17         2.58 o
  -5   4   9         42.63         35.50         3.49 o
  -4   4   9        214.83        259.29         6.24 o
  -3   4   9          1.21         -2.06         2.06 o
  -2   4   9        463.85        476.08         7.32 o
  -1   4   9          7.39          2.10         1.47 o
   0   4   9        106.27        116.16         3.70 o
   1   4   9        519.99        518.42         6.20 o
   2   4   9        262.21        275.59         6.74 o
   3   4   9         46.05         50.17         4.71 o
   4   4   9        121.59        121.89         4.93 o
   5   4   9        205.13        202.72         5.82 o
   6   4   9         21.82         21.80         3.41 o
   7   4   9        249.09        206.85         6.62 o
   8   4   9         58.87         56.05         5.00 o
   9   4   9         29.10         31.29         4.29 o
  10   4   9         11.16          9.86         4.29 o
  11   4   9          0.02         13.90         5.88 o
 -15   5   9         60.85         73.13        10.45 o
 -14   5   9          0.20          2.74         3.61 o
 -13   5   9          0.34          2.67         6.10 o
 -12   5   9        174.99        179.28        11.04 o
 -11   5   9         31.08         28.78         5.61 o
 -10   5   9         70.89         76.63         7.89 o
  -9   5   9         59.46         71.39         6.84 o
  -8   5   9         15.64         18.83         3.89 o
  -7   5   9         63.33         64.89         4.20 o
  -6   5   9       1457.30       1342.88        13.39 o
  -5   5   9        155.94        208.45         7.32 o
  -4   5   9          6.00         -2.46         2.46 o
  -3   5   9        329.69        303.36         5.51 o
  -2   5   9          3.53          6.42         2.37 o
  -1   5   9         35.07         42.17         2.42 o
   0   5   9        515.80        491.65         7.08 o
   1   5   9         71.91         50.49         2.51 o
   2   5   9          5.70          1.07         3.29 o
   3   5   9       1297.48       1219.73        15.95 o
   4   5   9          7.65          6.90         2.65 o
   5   5   9         53.72         59.77         4.41 o
   6   5   9         99.19        103.46         5.88 o
   7   5   9         67.03         59.62         6.01 o
   8   5   9         56.45         59.87         6.73 o
   9   5   9         14.08         17.38         4.91 o
  10   5   9          0.48          7.13         4.61 o
  11   5   9          0.04         16.45         5.50 o
 -15   6   9          3.25         19.43         8.55 o
 -14   6   9         52.15         61.87         9.35 o
 -13   6   9         17.40         16.67         7.00 o
 -12   6   9          4.88         14.28         5.41 o
 -11   6   9          0.05          1.32         4.96 o
 -10   6   9         96.98        100.88         8.39 o
  -9   6   9         20.33         28.31         4.61 o
  -8   6   9        309.05        299.50         9.46 o
  -7   6   9          4.39          8.06         3.45 o
  -6   6   9          9.50          7.45         2.44 o
  -5   6   9          2.04          2.05         3.13 o
  -4   6   9        100.77        113.64         4.98 o
  -3   6   9          2.79          7.99         2.55 o
  -2   6   9        202.20        175.82         4.84 o
  -1   6   9          9.97          8.45         2.05 o
   0   6   9         19.01         31.86         3.11 o
   1   6   9        484.33        498.78         7.69 o
   2   6   9         73.94         76.82         6.14 o
   3   6   9          1.13         -1.64         2.98 o
   4   6   9        116.53        105.74         5.30 o
   5   6   9         77.81         86.50         6.04 o
   6   6   9          0.91          3.59         3.59 o
   7   6   9         98.65         95.57         5.04 o
   8   6   9          0.61          4.01         5.91 o
   9   6   9          6.68          9.63         3.50 o
  10   6   9          5.50         11.20         6.90 o
 -14   7   9          0.06          3.16         7.22 o
 -13   7   9          1.43          3.90         7.14 o
 -12   7   9        188.92        174.20         9.37 o
 -11   7   9          7.98          5.81         4.69 o
 -10   7   9         21.75         18.79         5.37 o
  -9   7   9         84.14         80.99         6.65 o
  -8   7   9         41.15         36.28         5.32 o
  -7   7   9         66.11         62.22         5.36 o
  -6   7   9        207.90        206.95         6.64 o
  -5   7   9         59.30         59.97         4.54 o
  -4   7   9          8.86         10.94         3.24 o
  -3   7   9         89.26         82.65         4.35 o
  -2   7   9        166.07        177.10         4.88 o
  -1   7   9        113.18        113.25         4.14 o
   0   7   9        557.59        472.15         8.25 o
   1   7   9        166.24        158.93         6.05 o
   2   7   9          7.72          5.07         3.23 o
   3   7   9        396.04        386.54         9.29 o
   4   7   9         36.47         40.67         4.67 o
   5   7   9          3.18          9.28         4.98 o
   6   7   9         25.38         29.23         3.59 o
   7   7   9          1.03          3.19         2.53 o
   8   7   9          0.38         -5.99         5.99 o
   9   7   9         13.58         11.05        11.22 o
  10   7   9          0.21          1.59         9.70 o
 -14   8   9         21.59         31.79         9.60 o
 -13   8   9         40.72         53.14         8.77 o
 -12   8   9          8.96         13.68         6.67 o
 -11   8   9          3.77          3.74         5.14 o
 -10   8   9         59.89         54.87         8.00 o
  -9   8   9          9.38          7.02         4.72 o
  -8   8   9         40.79         42.98         5.23 o
  -7   8   9         27.93         22.42         4.02 o
  -6   8   9          5.97         17.79         3.40 o
  -5   8   9         28.72         34.25         3.36 o
  -4   8   9         72.54         71.68         4.20 o
  -3   8   9         21.83         22.93         3.28 o
  -2   8   9         49.21         41.91         3.40 o
  -1   8   9         10.02         10.23         2.09 o
   0   8   9          9.09          8.34         3.21 o
   1   8   9         85.83         89.11         5.03 o
   2   8   9         46.98         44.85         5.39 o
   3   8   9         15.85         23.11         4.71 o
   4   8   9         87.71         96.93         6.18 o
   5   8   9         10.15         18.36         5.26 o
   6   8   9         38.90         30.57         3.73 o
   7   8   9          2.35          0.31         5.98 o
   8   8   9          2.53          5.98         4.80 o
   9   8   9          0.00         -1.09         8.51 o
  10   8   9          0.66         28.19        16.32 o
 -14   9   9         11.85         19.37         8.48 o
 -13   9   9         27.03         39.83         8.32 o
 -12   9   9          6.11         15.08         8.24 o
 -11   9   9         63.62         50.96         6.45 o
 -10   9   9         20.79         18.57         4.88 o
  -9   9   9          0.05          9.88         5.12 o
  -8   9   9          5.21          6.99         4.34 o
  -7   9   9        126.20        130.40         7.25 o
  -6   9   9         17.50         26.03         3.97 o
  -5   9   9          4.00          7.14         3.67 o
  -4   9   9          2.73          2.35         2.78 o
  -3   9   9          1.34          0.50         2.81 o
  -2   9   9        794.31        750.68         9.30 o
  -1   9   9         46.18         45.96         3.47 o
   0   9   9          2.99          9.61         3.49 o
   1   9   9          0.45         -1.18         3.08 o
   2   9   9          7.81         22.85         4.99 o
   3   9   9         23.22         25.31         5.04 o
   4   9   9        114.26        117.06         7.07 o
   5   9   9         18.47         18.62         4.68 o
   6   9   9         24.80         17.01         4.87 o
   7   9   9         37.54         47.05         8.95 o
   8   9   9          4.30          2.92         6.37 o
   9   9   9          5.93         14.44         7.10 o
 -13  10   9         32.83         22.52         8.46 o
 -12  10   9         30.29         34.23         8.07 o
 -11  10   9          8.84          8.44         4.20 o
 -10  10   9         12.50         19.78         7.54 o
  -9  10   9          0.32          1.22         5.49 o
  -8  10   9          0.01         -1.54         4.00 o
  -7  10   9         15.35         13.76         4.17 o
  -6  10   9          2.73          4.67         3.61 o
  -5  10   9         61.85         61.84         5.12 o
  -4  10   9        109.63        109.19         5.81 o
  -3  10   9        157.07        146.82         6.20 o
  -2  10   9          9.48         15.47         3.30 o
  -1  10   9        151.25        150.04         5.64 o
   0  10   9         14.63         13.59         2.82 o
   1  10   9          3.25         10.19         3.60 o
   2  10   9          8.18          7.87         4.57 o
   3  10   9         67.50         74.18         8.25 o
   4  10   9         84.82         79.29         6.48 o
   5  10   9         16.40         17.88         5.16 o
   6  10   9         23.47         19.32         6.77 o
   7  10   9          4.06         -5.88        12.35 o
   8  10   9          3.20         17.30         9.41 o
   9  10   9          0.32         12.34        10.06 o
 -12  11   9          0.43         10.59         7.89 o
 -11  11   9         33.08         23.21         8.53 o
 -10  11   9         48.48         57.65         8.85 o
  -9  11   9         31.45         32.06         6.01 o
  -8  11   9         11.79         -3.91         4.62 o
  -7  11   9          8.73          7.31         5.71 o
  -6  11   9         10.54         18.40         6.17 o
  -5  11   9         13.43          9.69         4.09 o
  -4  11   9         76.36         84.22         5.80 o
  -3  11   9          0.58          0.77         3.66 o
  -2  11   9        532.87        463.34        10.01 o
  -1  11   9         66.56         73.75         6.29 o
   0  11   9         19.21         19.85         3.50 o
   1  11   9         26.49         22.13         4.90 o
   2  11   9          8.29          8.18         4.50 o
   3  11   9          4.95          0.93         4.81 o
   4  11   9         20.53         13.73         6.36 o
   5  11   9         14.58         11.05         5.81 o
   6  11   9         15.88          9.54         7.65 o
   7  11   9         17.48         12.25         8.72 o
   8  11   9          0.50          6.11        14.76 o
 -12  12   9         54.20         48.57        10.02 o
 -11  12   9          3.95          8.36         6.61 o
 -10  12   9         13.21         -4.12         8.07 o
  -9  12   9          2.41         -1.55         4.91 o
  -8  12   9          7.05          0.52         4.71 o
  -7  12   9         26.33         26.17         5.30 o
  -6  12   9          0.72         19.17         4.33 o
  -5  12   9         10.85          9.91         5.63 o
  -4  12   9          4.12          4.38         4.40 o
  -3  12   9          0.59          8.12         3.97 o
  -2  12   9         58.35         53.54         5.57 o
  -1  12   9         20.29         23.16         4.49 o
   0  12   9         48.02         53.12         5.30 o
   1  12   9         25.78         19.58         4.91 o
   2  12   9         30.14         17.64         6.85 o
   3  12   9         35.12         24.10         6.33 o
   4  12   9          0.02          0.62         4.98 o
   5  12   9         13.11          6.25         4.94 o
   6  12   9         25.12         26.07         8.43 o
   7  12   9          1.30         18.98        10.52 o
 -11  13   9          9.36          1.11        10.11 o
 -10  13   9          0.80          3.89         8.80 o
  -9  13   9          0.70         -7.05         7.05 o
  -8  13   9          8.68         -3.36         6.62 o
  -7  13   9         42.48         38.35         6.26 o
  -6  13   9          0.58          2.00         4.87 o
  -5  13   9         31.85         41.12         8.26 o
  -4  13   9         84.99         81.18         6.73 o
  -3  13   9         66.89         58.51         6.16 o
  -2  13   9         50.66         36.16         7.26 o
  -1  13   9         54.51         63.31         6.88 o
   0  13   9          0.69          2.87         3.84 o
   1  13   9         21.54          6.07         6.72 o
   2  13   9         81.61         67.99         9.59 o
   3  13   9          2.87         11.57         8.35 o
   4  13   9          0.63         -1.84         7.08 o
   5  13   9         11.27          7.32        10.34 o
   6  13   9          0.08         10.35         8.78 o
 -10  14   9          0.76         15.80        10.27 o
  -9  14   9          2.26         -6.71         6.71 o
  -8  14   9          7.66          6.24         7.10 o
  -7  14   9          0.87          5.46         6.10 o
  -6  14   9          3.07         11.57         6.88 o
  -5  14   9          0.46          6.87         5.95 o
  -4  14   9          4.14         20.28         6.37 o
  -3  14   9          0.07         15.45         5.14 o
  -2  14   9          0.00         -1.45         5.91 o
  -1  14   9         51.66         62.52         9.40 o
   0  14   9         26.91         26.27         5.55 o
   1  14   9          0.33          5.78         6.36 o
   2  14   9         20.69         15.19         7.47 o
   3  14   9          0.01         -6.38         6.38 o
   4  14   9         23.27         30.19         8.56 o
   5  14   9          3.21          4.77        13.78 o
  -8  15   9          8.01         24.86        11.52 o
  -7  15   9         45.58         41.63        13.27 o
  -6  15   9         10.73          8.84         6.67 o
  -5  15   9         19.62         28.72         8.30 o
  -4  15   9          6.89         14.81         7.55 o
  -3  15   9          6.87         17.18         6.19 o
  -2  15   9         84.94         69.77        10.02 o
  -1  15   9         29.22         37.03         9.79 o
   0  15   9          0.00         12.57         6.82 o
   1  15   9         23.33         27.31        10.02 o
   2  15   9          7.91          8.29         7.48 o
   3  15   9          2.46         -7.00         7.00 o
   4  15   9          1.26         10.69         8.41 o
  -7  16   9          0.28         -3.40         8.24 o
  -6  16   9          0.17         -3.04         7.42 o
  -5  16   9          0.50         10.73         7.78 o
  -4  16   9          9.41         -1.21        10.78 o
  -3  16   9          0.07         19.20         7.31 o
  -2  16   9          4.37         10.59        11.81 o
  -1  16   9         62.60         64.49        11.19 o
   0  16   9          3.80         11.18         8.19 o
   1  16   9          0.37         11.72         8.36 o
   2  16   9          1.38          5.46         9.39 o
  -4  17   9          7.72         18.81         8.31 o
  -3  17   9         12.56          3.80         9.13 o
  -2  17   9          2.75          2.36        10.41 o
  -1  17   9          0.12          8.53        10.42 o
 -16   0  10          2.41        -12.84        12.84 o
 -15   0  10         14.68          9.14        12.73 o
 -14   0  10         25.00         11.23        10.80 o
 -13   0  10         22.83         19.68         9.99 o
 -12   0  10        102.06         95.25        13.36 o
 -11   0  10        444.68        451.99        18.55 o
 -10   0  10        253.64        252.11        15.91 o
  -9   0  10       1208.89       1121.68        24.50 o
  -8   0  10       1097.88       1050.26        20.18 o
  -7   0  10         16.65         22.20         4.96 o
  -6   0  10        180.05        201.85         9.17 o
  -5   0  10        104.78        104.79         5.86 o
  -4   0  10          4.43         19.91         4.88 o
  -3   0  10        745.55        878.52        15.14 o
  -2   0  10        500.40        454.00         8.15 o
  -1   0  10        497.55        504.65        10.15 o
   0   0  10        510.83        486.31         9.80 o
   1   0  10        460.67        452.43        10.13 o
   2   0  10         35.36         32.02         3.81 o
   3   0  10        125.33        130.92         7.01 o
   4   0  10        285.26        249.63         8.61 o
   5   0  10         11.79         15.14         4.48 o
   6   0  10        110.69        120.19         7.99 o
   7   0  10         23.57         21.39         6.42 o
   8   0  10        258.92        221.19        12.34 o
   9   0  10          0.47         -5.16         7.68 o
  10   0  10         13.48         12.25         7.94 o
  11   0  10          0.51         11.78        13.40 o
 -16   1  10         25.35         25.91        15.85 o
 -15   1  10          0.85          3.51         6.83 o
 -14   1  10         42.55         48.72         9.27 o
 -13   1  10          0.09          4.26         5.86 o
 -12   1  10         33.67         31.49         7.27 o
 -11   1  10         26.31         21.00         5.96 o
 -10   1  10        144.59        148.84         9.59 o
  -9   1  10       1333.92       1223.40        18.28 o
  -8   1  10         55.52         46.15         4.71 o
  -7   1  10          1.12          4.69         3.11 o
  -6   1  10         33.39         31.98         3.34 o
  -5   1  10         50.89         40.79         3.35 o
  -4   1  10         11.16         18.62         2.37 o
  -3   1  10        126.27        110.36         4.00 o
  -2   1  10        130.95        112.66         3.91 o
  -1   1  10          5.09         15.30         2.02 o
   0   1  10          2.72          5.93         2.21 o
   1   1  10          3.45          4.33         2.09 o
   2   1  10         10.98          8.87         2.14 o
   3   1  10         73.85         65.88         3.36 o
   4   1  10         40.60         46.44         3.59 o
   5   1  10          2.58          2.43         2.65 o
   6   1  10         15.49         21.17         3.24 o
   7   1  10         63.01         62.12         4.66 o
   8   1  10          0.50         10.25         3.67 o
   9   1  10         13.26         15.63         5.49 o
  10   1  10         18.91         24.57         5.53 o
  11   1  10          0.43         10.69         7.02 o
 -15   2  10          3.13         23.64        11.81 o
 -14   2  10         21.73         12.27         9.03 o
 -13   2  10         52.12         57.17         7.88 o
 -12   2  10          0.95          3.09         5.97 o
 -11   2  10         35.36         31.98         6.37 o
 -10   2  10         10.65         23.08         5.66 o
  -9   2  10         37.37         36.10         4.98 o
  -8   2  10         29.61         30.17         4.51 o
  -7   2  10          0.33          2.94         2.90 o
  -6   2  10          1.94          9.43         2.71 o
  -5   2  10        363.42        338.53         7.75 o
  -4   2  10        139.28         81.91         4.33 o
  -3   2  10        113.13         78.25         3.90 o
  -2   2  10          1.78          1.06         1.90 o
  -1   2  10        138.32        146.65         5.15 o
   0   2  10         37.36         42.42         2.60 o
   1   2  10          2.17          0.44         1.76 o
   2   2  10         67.17         51.19         2.70 o
   3   2  10         60.66         68.86         2.98 o
   4   2  10         25.58         25.44         2.56 o
   5   2  10          1.86          1.80         2.45 o
   6   2  10          1.81          0.08         2.67 o
   7   2  10         49.24         38.25         5.02 o
   8   2  10        126.50        122.53         6.91 o
   9   2  10          5.89         15.25         4.36 o
  10   2  10          0.23          2.83         4.63 o
 -15   3  10         35.41         27.07         7.04 o
 -14   3  10         17.62         19.31         6.00 o
 -13   3  10         27.06         27.51         6.26 o
 -12   3  10          5.57         -0.20         5.58 o
 -11   3  10         21.35         16.43         5.94 o
 -10   3  10         15.79          8.91         5.19 o
  -9   3  10        147.96        151.15         7.39 o
  -8   3  10        100.36        120.01         6.24 o
  -7   3  10          1.31          1.10         2.68 o
  -6   3  10        128.95        125.96         5.96 o
  -5   3  10         15.00         10.61         3.04 o
  -4   3  10         38.22         48.22         3.51 o
  -3   3  10        281.97        315.67         6.23 o
  -2   3  10        125.11        106.48         4.34 o
  -1   3  10         24.23         29.83         2.54 o
   0   3  10         18.66         12.86         2.28 o
   1   3  10          9.87         11.87         1.76 o
   2   3  10          8.09          5.83         1.83 o
   3   3  10          9.23          9.51         2.53 o
   4   3  10          0.12          3.55         2.39 o
   5   3  10        132.11        113.90         6.92 o
   6   3  10         18.63         17.11         3.31 o
   7   3  10          0.26          3.91         2.63 o
   8   3  10          1.12          9.87         3.61 o
   9   3  10          0.08          3.60         3.77 o
  10   3  10          0.48          6.21         8.87 o
 -15   4  10          0.03         11.64         8.69 o
 -14   4  10          8.22          1.15         5.91 o
 -13   4  10        102.91        114.79        11.39 o
 -12   4  10         36.14         25.31         6.33 o
 -11   4  10          7.34          2.07         5.51 o
 -10   4  10          0.07          3.87         4.44 o
  -9   4  10         52.84         55.79         5.88 o
  -8   4  10        361.63        342.47         8.36 o
  -7   4  10        696.85        677.96        10.33 o
  -6   4  10         50.74         67.89         4.84 o
  -5   4  10         41.90         69.14         4.55 o
  -4   4  10        224.45        227.05         6.52 o
  -3   4  10        134.09        152.24         5.70 o
  -2   4  10        283.45        291.84         5.80 o
  -1   4  10        814.12        739.73         9.34 o
   0   4  10        343.68        345.87         5.92 o
   1   4  10        280.24        276.82         5.30 o
   2   4  10        445.41        437.62         8.55 o
   3   4  10         33.84         26.05         3.84 o
   4   4  10         71.42         72.10         6.19 o
   5   4  10        157.02        164.29         7.61 o
   6   4  10         70.20         65.03         4.72 o
   7   4  10        111.89        109.98         6.22 o
   8   4  10         44.23         45.14         6.76 o
   9   4  10          8.73          6.04         3.28 o
  10   4  10          2.68          6.74         5.73 o
 -15   5  10         20.01         39.28        10.23 o
 -14   5  10         30.82         30.85         7.04 o
 -13   5  10         93.84         83.55         9.92 o
 -12   5  10          3.69          0.90         5.31 o
 -11   5  10         10.12         23.48         5.63 o
 -10   5  10         11.04         13.71         5.02 o
  -9   5  10        108.99        103.78         6.30 o
  -8   5  10          2.26          4.53         3.34 o
  -7   5  10          5.60          5.60         2.66 o
  -6   5  10          2.28          4.95         3.30 o
  -5   5  10        123.67        128.17         5.96 o
  -4   5  10          0.07          0.61         2.64 o
  -3   5  10        376.80        361.31         6.77 o
  -2   5  10        105.40        103.02         3.87 o
  -1   5  10         19.29         24.38         3.05 o
   0   5  10         53.15         78.38         3.75 o
   1   5  10        122.25        116.94         3.84 o
   2   5  10          1.68         -3.07         3.07 o
   3   5  10         39.39         48.18         4.73 o
   4   5  10         65.82         68.36         6.97 o
   5   5  10         31.94         29.77         3.76 o
   6   5  10        111.35        100.94         8.09 o
   7   5  10          6.62         11.03         4.61 o
   8   5  10          0.82          8.69         3.62 o
   9   5  10          0.18         10.08         6.10 o
  10   5  10          0.58          0.52         6.38 o
 -15   6  10          6.97         19.22         8.23 o
 -14   6  10          0.79         12.26         8.47 o
 -13   6  10          0.37          7.53         6.58 o
 -12   6  10          3.29         10.52         6.74 o
 -11   6  10          5.72          6.38         5.29 o
 -10   6  10         25.12         41.29         6.23 o
  -9   6  10          3.70          4.94         4.02 o
  -8   6  10         32.29         38.90         4.18 o
  -7   6  10        510.29        460.72         8.56 o
  -6   6  10         31.73         28.21         4.27 o
  -5   6  10         87.32         84.60         5.28 o
  -4   6  10        121.18        133.94         5.30 o
  -3   6  10         37.87         42.15         3.56 o
  -2   6  10        101.72        126.33         4.28 o
  -1   6  10         36.97         33.45         3.24 o
   0   6  10        192.50        191.76         5.48 o
   1   6  10         73.72         85.40         4.09 o
   2   6  10         97.84        100.16         4.98 o
   3   6  10         18.31         20.64         4.81 o
   4   6  10        122.46        110.79         5.61 o
   5   6  10         89.52         71.45         4.96 o
   6   6  10          1.85          5.92         3.24 o
   7   6  10          3.81          5.66         4.08 o
   8   6  10          0.88          1.20         5.02 o
   9   6  10          0.00          2.72         4.80 o
  10   6  10          0.08          4.24         4.62 o
 -14   7  10         18.22         12.33         6.78 o
 -13   7  10         25.52         21.73         6.16 o
 -12   7  10         15.51         26.79         6.09 o
 -11   7  10         14.99         14.95         6.14 o
 -10   7  10         13.53          9.72         4.50 o
  -9   7  10         12.17         10.53         4.68 o
  -8   7  10          2.24         15.73         4.16 o
  -7   7  10         57.72         50.17         4.25 o
  -6   7  10         11.22          5.37         3.72 o
  -5   7  10         11.49          6.56         3.98 o
  -4   7  10         39.98         53.99         4.52 o
  -3   7  10          8.55         11.15         3.03 o
  -2   7  10        174.72        168.17         5.67 o
  -1   7  10          0.73         -1.36         2.33 o
   0   7  10          0.02         -1.73         2.33 o
   1   7  10         26.28         30.81         3.76 o
   2   7  10         79.33         84.54         6.26 o
   3   7  10        169.15        162.80         8.82 o
   4   7  10         61.70         59.94         6.36 o
   5   7  10         56.47         53.83         6.49 o
   6   7  10         34.98         31.16         5.05 o
   7   7  10         11.07          8.55         5.26 o
   8   7  10          0.79          1.62        11.12 o
   9   7  10          7.81         20.00        10.36 o
 -14   8  10         38.13         40.27         9.60 o
 -13   8  10         54.01         60.59         9.26 o
 -12   8  10          1.06          4.24         5.07 o
 -11   8  10         44.76         41.73         6.04 o
 -10   8  10         75.67         78.39         7.98 o
  -9   8  10          1.78          4.97         4.58 o
  -8   8  10          0.71          6.25         3.93 o
  -7   8  10          0.07          2.11         3.55 o
  -6   8  10        297.27        298.49        11.15 o
  -5   8  10         58.81         67.59         4.86 o
  -4   8  10       1239.91       1150.51        13.16 o
  -3   8  10         49.32         55.15         3.91 o
  -2   8  10         70.82         72.86         4.54 o
  -1   8  10        168.88        145.29         4.43 o
   0   8  10        189.26        191.72         6.39 o
   1   8  10         11.50         18.03         3.61 o
   2   8  10        125.94        143.89         7.67 o
   3   8  10          9.47          9.54         3.12 o
   4   8  10          4.23          6.36         4.10 o
   5   8  10         47.77         53.69         6.88 o
   6   8  10         17.40         13.26         4.11 o
   7   8  10         27.89          9.99         5.19 o
   8   8  10          5.54          5.27        10.52 o
   9   8  10          3.47        -10.19        10.19 o
 -13   9  10          1.54         11.12         7.21 o
 -12   9  10          0.75          3.00         4.69 o
 -11   9  10         67.35         65.91         7.62 o
 -10   9  10         25.97         16.97         6.61 o
  -9   9  10         11.69          5.24         6.61 o
  -8   9  10         22.25         25.36         4.59 o
  -7   9  10         91.53         95.94         7.05 o
  -6   9  10         23.54         32.05         3.73 o
  -5   9  10         14.87         15.93         4.20 o
  -4   9  10        165.23        169.74         7.22 o
  -3   9  10         57.83         55.76         4.48 o
  -2   9  10         51.03         54.14         4.37 o
  -1   9  10         27.10         28.98         3.02 o
   0   9  10         15.39         18.19         4.11 o
   1   9  10         71.26         78.20         5.66 o
   2   9  10         19.38         23.51         5.71 o
   3   9  10         39.75         43.18         5.32 o
   4   9  10          0.53          2.79         4.05 o
   5   9  10         32.75         19.90         4.51 o
   6   9  10          0.95         -2.70         4.35 o
   7   9  10         15.57         -3.72         9.57 o
   8   9  10          5.58         -2.71         7.08 o
 -13  10  10          5.00          7.37         7.31 o
 -12  10  10         28.61         27.83         6.72 o
 -11  10  10         21.92         30.40         8.67 o
 -10  10  10         58.54         74.67         6.98 o
  -9  10  10         35.82         39.99         6.60 o
  -8  10  10         11.64         12.26         4.54 o
  -7  10  10         34.02         40.32         4.75 o
  -6  10  10         72.38         59.70         6.21 o
  -5  10  10          8.38          8.36         3.33 o
  -4  10  10         77.17         75.28         6.08 o
  -3  10  10         28.24         28.45         4.39 o
  -2  10  10         64.04         86.99         6.66 o
  -1  10  10          9.22          7.42         2.85 o
   0  10  10          9.35         10.18         3.72 o
   1  10  10          1.30          1.72         4.26 o
   2  10  10         10.93         19.36         5.45 o
   3  10  10         18.56         16.88         4.41 o
   4  10  10          0.86          1.06         3.61 o
   5  10  10         34.36         29.91         4.86 o
   6  10  10          0.27         -2.76         2.76 o
   7  10  10         10.65         16.89         8.40 o
   8  10  10          0.81         -1.01        13.95 o
 -12  11  10          3.39         10.55         8.21 o
 -11  11  10         39.37         43.50         6.87 o
 -10  11  10         30.63         31.22         6.80 o
  -9  11  10          0.15         -4.52         4.86 o
  -8  11  10         75.61         76.06         6.43 o
  -7  11  10          7.43         11.39         4.18 o
  -6  11  10         83.31         85.92         6.37 o
  -5  11  10         13.07         17.48         4.01 o
  -4  11  10         98.69         94.37         6.89 o
  -3  11  10          0.06          1.97         3.92 o
  -2  11  10         19.16         28.48         4.53 o
  -1  11  10          2.28          5.70         4.26 o
   0  11  10          6.04          2.76         4.57 o
   1  11  10         52.20         60.46         6.83 o
   2  11  10         16.02         13.69         6.67 o
   3  11  10          0.05          4.39         4.48 o
   4  11  10         22.30         28.02         6.58 o
   5  11  10          4.55          1.96         4.33 o
   6  11  10          1.08          6.20         6.27 o
   7  11  10         13.63         16.74         9.94 o
 -11  12  10         40.58         34.03         8.31 o
 -10  12  10          1.00         -3.71         9.08 o
  -9  12  10         28.84          7.81         8.68 o
  -8  12  10         22.55         16.27         6.34 o
  -7  12  10          1.75          9.69         4.73 o
  -6  12  10         84.71         75.21         8.32 o
  -5  12  10        183.85        181.57         9.66 o
  -4  12  10         28.00         17.63         4.17 o
  -3  12  10        123.68        120.71         8.18 o
  -2  12  10        145.70        155.46        10.12 o
  -1  12  10         10.06         13.87         4.48 o
   0  12  10         38.39         41.13         5.70 o
   1  12  10         54.10         54.32         7.82 o
   2  12  10         31.02         36.61         6.10 o
   3  12  10         68.93         76.46         7.77 o
   4  12  10         17.66         26.02         7.30 o
   5  12  10          1.33          4.95         7.22 o
   6  12  10         24.22         32.80        11.59 o
   7  12  10         37.22         42.39        11.98 o
 -11  13  10         13.42         23.96         9.16 o
 -10  13  10          8.63         11.92         8.59 o
  -9  13  10          5.56         -1.90         6.57 o
  -8  13  10         86.06         78.22         9.86 o
  -7  13  10          0.04          8.31         5.24 o
  -6  13  10         46.03         41.85         6.94 o
  -5  13  10         21.28         22.07         5.89 o
  -4  13  10          4.14         -2.05         6.05 o
  -3  13  10         22.44         23.34         5.38 o
  -2  13  10          0.66          5.74         4.98 o
  -1  13  10          0.02         -3.46         4.09 o
   0  13  10          0.46         -0.18         4.57 o
   1  13  10         33.99         52.08         9.42 o
   2  13  10          7.87         -3.65         6.52 o
   3  13  10          4.10         12.49         6.63 o
   4  13  10         34.17         27.64         7.55 o
   5  13  10          0.77          7.48         7.28 o
   6  13  10         13.73          0.96         9.47 o
  -9  14  10          4.92         -4.71         7.07 o
  -8  14  10          0.02         12.55         7.10 o
  -7  14  10         40.20         42.04         7.65 o
  -6  14  10         44.88         44.80         7.49 o
  -5  14  10         49.54         66.02         7.81 o
  -4  14  10          1.49          2.02         4.71 o
  -3  14  10          1.50         -5.39         5.39 o
  -2  14  10         11.86         14.21         6.48 o
  -1  14  10          3.79          4.02         4.55 o
   0  14  10         24.00         21.10         6.72 o
   1  14  10          8.26         12.92         7.14 o
   2  14  10          0.11         -4.69         6.68 o
   3  14  10         11.16         11.33         7.00 o
   4  14  10          2.36          8.65         9.97 o
   5  14  10         15.65         21.17         7.82 o
  -8  15  10         21.05         23.50        10.88 o
  -7  15  10          4.69         10.67         8.49 o
  -6  15  10          3.00         19.10         7.94 o
  -5  15  10         17.05          9.26         7.51 o
  -4  15  10          3.19         14.38         8.02 o
  -3  15  10          4.56         -6.17         6.17 o
  -2  15  10          7.19         21.03         6.70 o
  -1  15  10          5.65          5.82         6.60 o
   0  15  10          3.98         13.31         6.88 o
   1  15  10          1.41          6.93         7.93 o
   2  15  10          0.27          2.37         7.29 o
   3  15  10          0.37         -6.84         7.51 o
  -6  16  10          6.57         -3.61         7.43 o
  -5  16  10          0.32          1.58         6.77 o
  -4  16  10          0.37          2.04         8.79 o
  -3  16  10         10.74         20.06         8.74 o
  -2  16  10          0.89          3.84        10.11 o
  -1  16  10          9.60          2.40        10.48 o
   0  16  10          3.05          0.22         9.68 o
   1  16  10         24.61         18.04        11.01 o
 -15   1  11         20.75         33.10         8.30 o
 -14   1  11          3.79          3.21         8.29 o
 -13   1  11         23.56         36.84         7.71 o
 -12   1  11         61.53         62.92         8.43 o
 -11   1  11          4.15          6.70         5.34 o
 -10   1  11         98.68         97.01         9.37 o
  -9   1  11         13.85         26.58         4.60 o
  -8   1  11        102.37        117.46         6.59 o
  -7   1  11         17.12         31.76         4.14 o
  -6   1  11        217.01        215.75         6.42 o
  -5   1  11        509.26        473.48         8.56 o
  -4   1  11        218.13        224.92         5.34 o
  -3   1  11         26.52         26.90         2.47 o
  -2   1  11        101.68        132.96         4.20 o
  -1   1  11         33.58         32.45         2.97 o
   0   1  11        272.18        282.51         6.38 o
   1   1  11         34.87         36.61         3.15 o
   2   1  11         20.76         25.94         2.75 o
   3   1  11          6.26         10.12         2.39 o
   4   1  11         15.13         14.74         2.84 o
   5   1  11         64.22         74.02         4.36 o
   6   1  11         14.19         22.33         3.35 o
   7   1  11          6.80         10.75         4.08 o
   8   1  11          7.69         13.10         4.02 o
   9   1  11          0.30          3.50         4.48 o
  10   1  11          1.99          1.96         5.31 o
 -15   2  11          7.48          9.93         6.79 o
 -14   2  11         20.17         22.82        10.06 o
 -13   2  11         13.80         14.93         6.56 o
 -12   2  11         36.36         41.63         7.55 o
 -11   2  11          7.99          4.10         5.06 o
 -10   2  11        105.81         99.31         7.95 o
  -9   2  11         84.42         81.10         6.10 o
  -8   2  11         47.11         42.94         5.03 o
  -7   2  11         73.86         80.03         4.90 o
  -6   2  11         89.08         80.16         4.95 o
  -5   2  11         77.64        101.48         4.98 o
  -4   2  11          2.20          0.85         2.49 o
  -3   2  11        375.75        314.43         6.46 o
  -2   2  11        634.65        631.32         8.54 o
  -1   2  11        716.91        709.94         8.11 o
   0   2  11        166.96        150.58         5.12 o
   1   2  11         33.58         28.70         2.75 o
   2   2  11         42.83         47.65         2.72 o
   3   2  11        250.47        230.28         4.63 o
   4   2  11         41.36         50.53         3.17 o
   5   2  11          1.25          4.49         2.48 o
   6   2  11         56.51         48.99         3.75 o
   7   2  11          7.06          8.54         3.20 o
   8   2  11         45.88         44.23         4.38 o
   9   2  11         20.69         27.30         5.25 o
  10   2  11          0.27          5.52         7.68 o
 -15   3  11          3.88         15.64         6.75 o
 -14   3  11         27.43         30.60         6.70 o
 -13   3  11         25.88         10.44         6.63 o
 -12   3  11         75.50         75.44         8.02 o
 -11   3  11         11.15         17.24         5.37 o
 -10   3  11        214.86        230.70        10.41 o
  -9   3  11        203.96        196.56         8.26 o
  -8   3  11         75.77         79.14         5.02 o
  -7   3  11        297.43        291.08         7.24 o
  -6   3  11       1066.46       1071.67        14.91 o
  -5   3  11         56.48         65.59         4.68 o
  -4   3  11        825.41        822.53        10.54 o
  -3   3  11        117.79        154.32         5.65 o
  -2   3  11         83.11        106.84         4.15 o
  -1   3  11         75.15         66.71         3.60 o
   0   3  11        340.65        343.11         5.91 o
   1   3  11          3.70          8.04         1.70 o
   2   3  11         67.08         56.60         2.71 o
   3   3  11          5.84          6.85         3.55 o
   4   3  11         51.28         47.25         3.59 o
   5   3  11         66.39         69.38         4.53 o
   6   3  11         70.21         83.88         6.75 o
   7   3  11          2.10          6.01         3.88 o
   8   3  11         29.30         31.31         3.80 o
   9   3  11          1.54          6.52         4.25 o
  10   3  11          0.08          6.18         5.28 o
 -15   4  11         10.20          7.61         6.76 o
 -14   4  11          1.22         10.31         7.57 o
 -13   4  11          2.78          4.61         5.88 o
 -12   4  11         51.95         68.88        10.37 o
 -11   4  11         30.98         35.39         6.93 o
 -10   4  11         72.99         80.03         7.04 o
  -9   4  11        193.07        168.57         8.11 o
  -8   4  11        385.55        350.35         9.08 o
  -7   4  11         20.21         27.28         4.13 o
  -6   4  11        993.83       1008.46        13.22 o
  -5   4  11        197.33        210.37         7.25 o
  -4   4  11        552.46        526.89         8.36 o
  -3   4  11        356.51        321.39         6.49 o
  -2   4  11         13.16         12.00         2.33 o
  -1   4  11        445.00        409.00         7.46 o
   0   4  11         12.78         11.00         2.36 o
   1   4  11         44.34         49.93         4.71 o
   2   4  11         43.79         38.03         3.02 o
   3   4  11        127.30        118.25         8.14 o
   4   4  11          7.15          8.43         3.16 o
   5   4  11         47.10         45.89         5.42 o
   6   4  11         19.05         16.62         4.53 o
   7   4  11          2.68          1.24         2.54 o
   8   4  11          0.01          7.53         4.20 o
   9   4  11         13.24          8.80         4.31 o
  10   4  11          0.33          2.01         4.78 o
 -15   5  11         17.52         23.27         8.19 o
 -14   5  11          0.03          9.56         8.21 o
 -13   5  11          9.03         12.85         6.65 o
 -12   5  11          0.00         11.59         5.71 o
 -11   5  11        188.33        174.91        10.40 o
 -10   5  11         51.85         68.87         6.89 o
  -9   5  11        628.14        506.76        11.54 o
  -8   5  11       1299.35       1196.89        17.21 o
  -7   5  11         11.50         12.32         3.89 o
  -6   5  11         60.64         70.55         5.33 o
  -5   5  11        620.30        571.87         9.63 o
  -4   5  11          1.91          3.25         2.43 o
  -3   5  11         91.95         77.53         4.37 o
  -2   5  11        841.76        735.67         9.03 o
  -1   5  11         99.15        110.01         4.56 o
   0   5  11          2.38          1.95         2.03 o
   1   5  11        318.13        314.90         7.38 o
   2   5  11          0.77         -1.92         3.17 o
   3   5  11          0.88         -3.85         3.85 o
   4   5  11         52.40         54.57         4.40 o
   5   5  11          2.22         -0.33         3.20 o
   6   5  11          7.65          7.48         4.60 o
   7   5  11          8.66          7.00         4.99 o
   8   5  11         19.63          5.59         5.99 o
   9   5  11          2.17         -5.54        10.90 o
 -15   6  11          0.01          7.88        12.11 o
 -14   6  11          2.33          6.05         5.61 o
 -13   6  11          0.25          4.13         5.37 o
 -12   6  11          2.28          8.30         5.42 o
 -11   6  11          1.80          1.56         5.04 o
 -10   6  11        195.16        207.07         9.70 o
  -9   6  11         33.62         33.17         3.91 o
  -8   6  11        182.16        187.46         8.90 o
  -7   6  11        176.88        190.64         8.27 o
  -6   6  11         98.54        100.12         5.87 o
  -5   6  11          7.39         11.20         3.49 o
  -4   6  11        944.13        878.23        11.51 o
  -3   6  11          0.24         -2.59         2.59 o
  -2   6  11        161.17        139.06         5.46 o
  -1   6  11        810.63        811.02        10.33 o
   0   6  11         50.02         59.01         3.62 o
   1   6  11         77.58         67.80         4.62 o
   2   6  11         72.50         76.86         5.46 o
   3   6  11         32.25         19.70         4.93 o
   4   6  11         89.26         77.37         4.19 o
   5   6  11        111.76        107.00         7.46 o
   6   6  11          8.41          6.14         4.21 o
   7   6  11          1.12         10.74         5.07 o
   8   6  11          4.79         -4.65         4.68 o
   9   6  11          0.20         -9.64         9.64 o
 -14   7  11          2.13          6.50         8.27 o
 -13   7  11         62.29         71.58         8.79 o
 -12   7  11          0.50          7.65         6.35 o
 -11   7  11         55.90         65.31         6.66 o
 -10   7  11         12.63          9.36         4.24 o
  -9   7  11          8.36         12.15         3.36 o
  -8   7  11        421.01        400.35        11.62 o
  -7   7  11        240.53        233.96        11.08 o
  -6   7  11         78.66         80.16         5.90 o
  -5   7  11        780.67        748.73        11.81 o
  -4   7  11          2.52          5.39         3.02 o
  -3   7  11         16.19          7.65         2.79 o
  -2   7  11        392.94        333.39         6.18 o
  -1   7  11         19.62         20.88         3.33 o
   0   7  11         88.92         88.51         4.61 o
   1   7  11        146.22        145.87         6.59 o
   2   7  11          5.92          4.02         4.02 o
   3   7  11          0.03          7.08         3.07 o
   4   7  11          1.45          2.12         3.50 o
   5   7  11         19.95         22.98         4.20 o
   6   7  11         15.22         12.22         5.51 o
   7   7  11          7.76         10.72         6.05 o
   8   7  11          0.73          6.07        10.21 o
   9   7  11          2.25          2.21        14.39 o
 -14   8  11          3.13         13.85        12.67 o
 -13   8  11          2.56          6.64         6.48 o
 -12   8  11          0.87         18.06         6.23 o
 -11   8  11          6.97          9.27         4.89 o
 -10   8  11          6.25          9.59         4.41 o
  -9   8  11          0.60         -2.17         3.46 o
  -8   8  11         10.99          8.83         5.11 o
  -7   8  11         54.84         51.50         5.91 o
  -6   8  11          6.26         15.31         4.69 o
  -5   8  11         28.31         37.44         4.22 o
  -4   8  11        286.13        311.97         8.90 o
  -3   8  11          0.85         -2.31         2.66 o
  -2   8  11        102.72        106.47         4.18 o
  -1   8  11          9.95         11.85         3.31 o
   0   8  11         55.83         64.22         4.44 o
   1   8  11         15.05         20.17         4.60 o
   2   8  11         40.92         39.72         5.29 o
   3   8  11         30.17         24.33         3.66 o
   4   8  11         28.56         28.04         4.57 o
   5   8  11          9.08          9.12         3.77 o
   6   8  11          0.02          6.64         5.32 o
   7   8  11          0.36         -0.15         5.61 o
   8   8  11          0.01        -10.31        12.28 o
 -13   9  11          3.55         -5.67         7.27 o
 -12   9  11          0.33          2.42         5.37 o
 -11   9  11         14.54         22.36         5.34 o
 -10   9  11         30.13         41.84         5.78 o
  -9   9  11        100.94         78.10         5.33 o
  -8   9  11         39.84         38.35         5.78 o
  -7   9  11          0.25         -1.57         5.07 o
  -6   9  11          0.10          6.08         4.53 o
  -5   9  11         46.98         46.95         5.49 o
  -4   9  11         21.05         18.43         3.95 o
  -3   9  11          0.26          0.24         3.24 o
  -2   9  11         46.03         44.51         3.17 o
  -1   9  11          6.01          4.38         3.87 o
   0   9  11        111.66        133.71         6.50 o
   1   9  11         12.88         12.40         4.58 o
   2   9  11         25.83         41.72        11.04 o
   3   9  11         91.27        103.96         6.55 o
   4   9  11          0.00          6.20         4.72 o
   5   9  11          6.01          5.88         5.06 o
   6   9  11         15.99          2.74         5.67 o
   7   9  11          4.69          4.00         7.34 o
   8   9  11          1.47        -10.53        10.53 o
 -13  10  11          0.03         14.78         8.12 o
 -12  10  11         10.57         16.09         7.71 o
 -11  10  11         10.74         20.51         5.82 o
 -10  10  11          0.14          5.63         4.54 o
  -9  10  11         38.52         29.98         3.84 o
  -8  10  11         45.15         59.20         7.04 o
  -7  10  11         45.92         51.25         6.19 o
  -6  10  11         90.39         85.48         7.02 o
  -5  10  11         19.26         26.13         4.80 o
  -4  10  11          9.08          0.49         3.82 o
  -3  10  11          0.03         -3.42         3.42 o
  -2  10  11          3.67          7.65         2.98 o
  -1  10  11          0.35         -3.54         3.54 o
   0  10  11         92.05         89.28         6.45 o
   1  10  11        179.47        175.64        11.57 o
   2  10  11          4.25          3.05         4.91 o
   3  10  11          7.66          3.72         3.94 o
   4  10  11          5.09         13.87         4.43 o
   5  10  11         16.48         10.46         6.42 o
   6  10  11         22.08         21.40         5.42 o
   7  10  11          0.71         10.51        10.02 o
 -12  11  11          2.35         14.89         7.52 o
 -11  11  11          0.04          3.41         5.03 o
 -10  11  11          6.09          3.06         4.57 o
  -9  11  11         33.70         20.35         4.85 o
  -8  11  11         10.03         11.81         5.88 o
  -7  11  11          8.93          3.27         4.84 o
  -6  11  11          5.01          7.79         4.64 o
  -5  11  11          5.68          8.69         4.83 o
  -4  11  11          8.09         -3.82         4.29 o
  -3  11  11         35.41         33.53         4.96 o
  -2  11  11          0.55          3.36         3.53 o
  -1  11  11          1.64          5.95         4.48 o
   0  11  11         59.22         60.34         7.13 o
   1  11  11         27.79         23.56         8.95 o
   2  11  11         11.53          5.34         4.69 o
   3  11  11         45.12         42.73         5.90 o
   4  11  11         12.83          1.18         5.24 o
   5  11  11         13.60         19.01         6.77 o
   6  11  11          1.98          3.97         7.01 o
   7  11  11          0.50          2.46        10.71 o
 -11  12  11          0.01         -7.79         7.79 o
 -10  12  11          1.81         -4.51         4.51 o
  -9  12  11          0.00         -4.94         4.94 o
  -8  12  11         49.82         33.61         6.74 o
  -7  12  11         16.94         11.09         7.16 o
  -6  12  11          5.21         16.36         5.50 o
  -5  12  11          1.08          5.59         4.82 o
  -4  12  11          0.91          2.99         4.24 o
  -3  12  11         23.20         25.06         4.85 o
  -2  12  11          0.11          4.80         4.66 o
  -1  12  11          2.19          2.56         4.42 o
   0  12  11          2.93         -1.77         4.37 o
   1  12  11         16.35         11.48         8.07 o
   2  12  11          0.40         -3.72         6.37 o
   3  12  11         11.11         28.00         9.37 o
   4  12  11          4.32         11.49         6.55 o
   5  12  11          4.47         13.32         9.19 o
   6  12  11          0.14          5.16         9.85 o
 -10  13  11         50.15         30.40        12.35 o
  -9  13  11         18.10         20.14         7.22 o
  -8  13  11          8.08          5.49         6.06 o
  -7  13  11         70.64         62.36         8.14 o
  -6  13  11         43.05         51.56         8.59 o
  -5  13  11          3.56          3.58         5.39 o
  -4  13  11         30.84         22.01         6.07 o
  -3  13  11         20.55         27.68         5.61 o
  -2  13  11          0.08         -0.81         4.64 o
  -1  13  11         30.02         27.39         8.50 o
   0  13  11         47.10         49.17         6.56 o
   1  13  11          0.68          3.42         6.63 o
   2  13  11          0.16          6.65         6.67 o
   3  13  11          0.01          5.63         7.83 o
   4  13  11          3.38          8.19         8.73 o
   5  13  11          1.54         -8.41         8.41 o
  -9  14  11         27.69         17.76         7.89 o
  -8  14  11          0.37          2.64         6.92 o
  -7  14  11          1.83          4.37         6.83 o
  -6  14  11         80.07         78.62         9.60 o
  -5  14  11         30.36         34.94         7.97 o
  -4  14  11          1.51         10.30         7.80 o
  -3  14  11         35.63         22.82         6.58 o
  -2  14  11         37.86         36.58         6.96 o
  -1  14  11          0.41         -1.79         6.62 o
   0  14  11         20.91         28.41         6.56 o
   1  14  11         27.76         26.84         7.43 o
   2  14  11          5.94         -3.85         6.64 o
   3  14  11         16.42          7.49         8.13 o
   4  14  11         32.08         33.22         9.82 o
  -8  15  11          6.16         -2.51        18.51 o
  -7  15  11         23.50         36.23         8.20 o
  -6  15  11         12.41          8.82         8.05 o
  -5  15  11          0.79          9.43         6.94 o
  -4  15  11         11.61          0.10         7.29 o
  -3  15  11         80.82        102.84        12.34 o
  -2  15  11         16.34         16.40         7.83 o
  -1  15  11         25.84         10.59         9.03 o
   0  15  11         62.48         88.64        12.32 o
   1  15  11          0.08          3.68         7.07 o
   2  15  11          0.46          2.68         7.54 o
  -5  16  11          0.04          3.63         8.02 o
  -4  16  11          1.67         -1.46         7.29 o
  -3  16  11          2.04          8.53        12.02 o
  -2  16  11         25.18          7.54        12.86 o
  -1  16  11          0.00         17.28         9.36 o
   0  16  11         18.67         42.59        10.71 o
 -15   0  12          0.01          8.69        14.27 o
 -14   0  12        246.97        199.93        19.16 o
 -13   0  12          8.03          3.07         9.15 o
 -12   0  12          8.15          4.69         8.49 o
 -11   0  12         14.46         19.80         8.36 o
 -10   0  12        147.05        139.20        12.78 o
  -9   0  12          0.55         17.17         5.56 o
  -8   0  12         86.86        106.93         8.64 o
  -7   0  12         81.60         70.18         7.11 o
  -6   0  12          2.97         67.28         6.35 o
  -5   0  12       1594.58       1512.39        24.25 o
  -4   0  12        434.42        427.05        12.71 o
  -3   0  12        913.06        988.09        13.64 o
  -2   0  12         56.68         69.57         7.16 o
  -1   0  12        458.25        481.70        11.72 o
   0   0  12       2107.12       2107.34        27.16 o
   1   0  12        347.62        331.09         9.69 o
   2   0  12         35.64         34.62         6.26 o
   3   0  12         72.00         63.45         5.18 o
   4   0  12         61.39         53.61         7.68 o
   5   0  12         57.75         62.52         6.09 o
   6   0  12         23.81         33.30         6.61 o
   7   0  12          0.44         -6.67         6.67 o
   8   0  12          4.47         -1.38         6.02 o
   9   0  12          6.96          4.81         6.46 o
 -15   1  12          6.49         16.61         7.43 o
 -14   1  12          0.25          9.03         9.43 o
 -13   1  12         72.08         98.59        10.28 o
 -12   1  12          1.05         10.92         6.34 o
 -11   1  12         44.23         39.47         6.86 o
 -10   1  12        259.25        252.73        11.19 o
  -9   1  12        520.98        464.47        10.21 o
  -8   1  12          2.29          0.78         3.55 o
  -7   1  12       1281.78       1218.95        15.12 o
  -6   1  12         28.28         33.65         4.04 o
  -5   1  12         33.37         39.44         3.72 o
  -4   1  12        147.10        134.36         4.75 o
  -3   1  12        182.12        165.96         6.33 o
  -2   1  12         92.64         81.26         3.53 o
  -1   1  12       4820.15       4828.91        36.46 o
   0   1  12       1159.78       1188.00        13.12 o
   1   1  12         40.37         43.75         3.77 o
   2   1  12        118.28        128.33         4.83 o
   3   1  12         85.13         84.07         3.94 o
   4   1  12          4.34         -0.52         2.51 o
   5   1  12         57.70         54.47         4.10 o
   6   1  12         41.46         39.45         3.80 o
   7   1  12          7.14          2.92         4.10 o
   8   1  12          4.55         -2.11         3.92 o
   9   1  12          0.38          7.70         4.95 o
 -15   2  12          4.56          2.19         6.52 o
 -14   2  12         25.01         33.92         7.98 o
 -13   2  12         26.84         25.27         7.28 o
 -12   2  12         24.70         30.00         6.92 o
 -11   2  12          0.19          0.56         7.53 o
 -10   2  12        176.82        174.09         9.78 o
  -9   2  12          2.60          2.73         3.60 o
  -8   2  12         22.36         15.48         5.25 o
  -7   2  12         17.23         17.67         2.97 o
  -6   2  12        207.13        239.79         7.44 o
  -5   2  12        158.70        192.06         7.57 o
  -4   2  12          1.79         -1.90         2.81 o
  -3   2  12         40.92         51.97         4.20 o
  -2   2  12         35.92         26.43         3.24 o
  -1   2  12         74.97        102.60         3.43 o
   0   2  12        343.83        341.90         6.64 o
   1   2  12         75.74         80.39         3.97 o
   2   2  12          4.25          4.13         2.11 o
   3   2  12         87.47         99.05         3.56 o
   4   2  12        120.05        105.90         3.64 o
   5   2  12          6.09          5.54         2.46 o
   6   2  12         21.71         22.94         2.84 o
   7   2  12          0.04          1.06         3.76 o
   8   2  12          6.38          8.56         3.62 o
   9   2  12          6.05         13.03         4.70 o
 -15   3  12         13.46         27.13         8.84 o
 -14   3  12         40.50         53.62         8.26 o
 -13   3  12          0.17          7.61         5.91 o
 -12   3  12          9.88         12.77         5.74 o
 -11   3  12         28.33         41.74         7.03 o
 -10   3  12          0.70         -2.15         4.12 o
  -9   3  12        122.39        120.57         6.79 o
  -8   3  12        160.62        129.25         5.59 o
  -7   3  12          5.10          8.02         3.78 o
  -6   3  12         34.34         32.91         4.31 o
  -5   3  12          0.22         -2.73         2.73 o
  -4   3  12          0.00         -1.39         2.40 o
  -3   3  12         29.61         51.93         4.23 o
  -2   3  12          9.97          3.23         1.76 o
  -1   3  12        164.20        190.48         6.58 o
   0   3  12        119.78        337.00        10.89 o
   1   3  12          0.71         -2.15         2.15 o
   2   3  12         10.46          8.77         2.28 o
   3   3  12          7.44          8.54         3.19 o
   4   3  12         20.41         27.67         4.58 o
   5   3  12         12.54         16.44         4.89 o
   6   3  12          2.63          6.41         2.10 o
   7   3  12          5.56         16.87         4.22 o
   8   3  12          0.15          5.52         3.40 o
   9   3  12          0.60         10.38         8.27 o
 -15   4  12         10.29          6.04         8.40 o
 -14   4  12          0.62         -1.54         5.67 o
 -13   4  12          6.39         10.30         6.23 o
 -12   4  12         13.38         20.10         6.19 o
 -11   4  12         28.15         30.13         6.08 o
 -10   4  12          0.16         -3.18         4.15 o
  -9   4  12          0.76         -3.34         3.34 o
  -8   4  12          6.64         13.74         3.83 o
  -7   4  12          7.03          5.84         3.65 o
  -6   4  12        176.05        168.90         7.32 o
  -5   4  12          6.98          6.63         3.06 o
  -4   4  12         41.78         53.43         4.64 o
  -3   4  12          7.23          7.36         3.02 o
  -2   4  12         24.40         24.95         3.14 o
  -1   4  12         38.82         42.55         3.54 o
   0   4  12          6.10          6.88         2.18 o
   1   4  12         16.63         14.59         2.72 o
   2   4  12          0.00         -2.28         2.28 o
   3   4  12         83.35         82.13         9.92 o
   4   4  12         59.91         58.68         5.13 o
   5   4  12         10.19          8.67         4.76 o
   6   4  12         20.94         28.79         5.20 o
   7   4  12          0.91          5.80         6.67 o
   8   4  12          3.88         -4.57         6.47 o
   9   4  12          3.69         23.34        10.91 o
 -15   5  12          3.73         15.60        11.61 o
 -14   5  12         25.88         18.67         9.28 o
 -13   5  12         30.70         29.84         6.97 o
 -12   5  12         19.60         22.93         6.42 o
 -11   5  12          5.74         10.85         4.88 o
 -10   5  12          3.99          4.20         4.62 o
  -9   5  12         50.43         43.92         3.92 o
  -8   5  12         49.99         64.88         5.88 o
  -7   5  12          0.02          4.07         3.54 o
  -6   5  12         16.33         22.14         4.33 o
  -5   5  12         33.94         36.55         4.20 o
  -4   5  12        126.97        139.78         5.95 o
  -3   5  12          5.36         -0.24         3.55 o
  -2   5  12         21.06         26.94         2.75 o
  -1   5  12         56.35         60.88         3.87 o
   0   5  12         45.73         40.07         3.25 o
   1   5  12          1.74          0.60         2.67 o
   2   5  12          0.62          0.30         3.57 o
   3   5  12          0.59         -0.48         3.18 o
   4   5  12          1.51          3.26         6.20 o
   5   5  12         13.15         11.08         3.99 o
   6   5  12          5.79          4.74         8.07 o
   7   5  12          0.94         18.27         6.87 o
   8   5  12          0.69         -0.29         7.59 o
   9   5  12          0.45         14.87         9.02 o
 -14   6  12          3.58          2.49         6.09 o
 -13   6  12         11.62         14.37         6.22 o
 -12   6  12         10.00         16.01         5.69 o
 -11   6  12         10.37         13.58         5.30 o
 -10   6  12         20.17         18.22         4.79 o
  -9   6  12          2.45         -1.15         4.44 o
  -8   6  12        123.41        109.26         7.10 o
  -7   6  12          0.49         -0.98         3.81 o
  -6   6  12         91.66        100.84         6.35 o
  -5   6  12        155.56        180.11         6.52 o
  -4   6  12          0.00          1.76         2.99 o
  -3   6  12         42.51         45.41         4.08 o
  -2   6  12         73.88         77.27         4.28 o
  -1   6  12         77.32         71.95         4.10 o
   0   6  12         28.12         26.93         3.02 o
   1   6  12          5.42          6.74         2.97 o
   2   6  12          0.59          3.77         3.78 o
   3   6  12         12.47          9.64         3.42 o
   4   6  12          7.39          8.89         2.55 o
   5   6  12          5.60          8.72         5.13 o
   6   6  12         13.56         10.01         6.47 o
   7   6  12          5.24         14.31         6.68 o
   8   6  12          0.32          8.60        11.52 o
 -14   7  12          6.60         -8.07         8.07 o
 -13   7  12         34.06         24.15         7.21 o
 -12   7  12          8.85          0.07         5.24 o
 -11   7  12         49.91         41.66         5.94 o
 -10   7  12          1.30         -1.40         4.67 o
  -9   7  12          5.71          0.19         5.31 o
  -8   7  12        179.81        176.12         9.24 o
  -7   7  12        196.84        194.14         9.54 o
  -6   7  12        305.00        293.53         8.80 o
  -5   7  12        326.29        345.09         8.47 o
  -4   7  12        103.33         97.82         5.61 o
  -3   7  12        139.57        133.60         5.49 o
  -2   7  12        183.08        189.32         5.92 o
  -1   7  12          0.49         -2.60         2.60 o
   0   7  12          1.09          1.32         2.52 o
   1   7  12        135.25        135.60         6.63 o
   2   7  12         73.43         73.97         5.40 o
   3   7  12         28.38         29.57         5.55 o
   4   7  12         72.38         71.16         6.01 o
   5   7  12         13.89         12.60         3.74 o
   6   7  12         10.91         20.42         7.65 o
   7   7  12         16.43         13.22        10.30 o
   8   7  12          3.61          6.80        14.76 o
 -14   8  12          8.75          8.79        14.32 o
 -13   8  12          1.15          3.20         6.34 o
 -12   8  12        119.75        110.66         8.97 o
 -11   8  12          3.83          1.58         9.13 o
 -10   8  12          0.35          5.79         6.55 o
  -9   8  12         65.02         73.06         7.97 o
  -8   8  12          4.14          5.35         4.33 o
  -7   8  12          0.31         -4.23         4.23 o
  -6   8  12        258.71        262.81         9.60 o
  -5   8  12         17.21         15.60         4.34 o
  -4   8  12         13.78         11.80         3.83 o
  -3   8  12         10.76          4.22         2.99 o
  -2   8  12         25.33         22.37         3.57 o
  -1   8  12         12.18          8.66         3.25 o
   0   8  12        238.01        239.69         7.05 o
   1   8  12         12.07         16.62         4.25 o
   2   8  12         92.82         96.23         6.85 o
   3   8  12          2.58          7.64         3.36 o
   4   8  12          0.03          9.34         3.01 o
   5   8  12         52.26         41.04         5.48 o
   6   8  12          3.43          5.36         5.80 o
   7   8  12          1.07          8.46        16.78 o
   8   8  12          1.44          0.57        10.47 o
 -13   9  12          0.11          4.52        11.47 o
 -12   9  12         16.63         30.40         7.57 o
 -11   9  12         90.60         68.27         7.18 o
 -10   9  12          0.08         -0.23         4.84 o
  -9   9  12         14.89         24.50         5.58 o
  -8   9  12        247.65        249.26        11.47 o
  -7   9  12          2.32          4.83         4.82 o
  -6   9  12        469.15        400.86        10.69 o
  -5   9  12        177.52        183.16         8.46 o
  -4   9  12          0.32         -3.40         3.40 o
  -3   9  12        160.80        148.13         6.69 o
  -2   9  12        529.76        512.54        11.40 o
  -1   9  12          3.85          0.44         3.32 o
   0   9  12         15.57         15.75         3.68 o
   1   9  12        219.21        207.46         9.98 o
   2   9  12         13.67         16.29         4.90 o
   3   9  12          9.62          8.64         3.46 o
   4   9  12         91.21         85.72         5.71 o
   5   9  12          6.20          6.27         5.37 o
   6   9  12          0.14         -2.52         5.11 o
   7   9  12         27.34          4.90        14.86 o
 -12  10  12          5.25          2.13         6.14 o
 -11  10  12          5.20          8.25         6.07 o
 -10  10  12          0.46          8.67         5.94 o
  -9  10  12         16.54         12.85         5.40 o
  -8  10  12         33.48         33.71         5.60 o
  -7  10  12          7.12          5.13         6.32 o
  -6  10  12         26.41         21.72         4.73 o
  -5  10  12         77.21         66.13         6.44 o
  -4  10  12         11.08         14.07         4.73 o
  -3  10  12         44.73         42.81         4.54 o
  -2  10  12          8.00         12.37         3.37 o
  -1  10  12         76.76         77.43         6.27 o
   0  10  12        111.79        105.60         6.54 o
   1  10  12          5.98         11.57         6.62 o
   2  10  12         58.45         69.26         7.66 o
   3  10  12          1.60         -3.25         3.68 o
   4  10  12          0.07          1.79         4.47 o
   5  10  12         38.11         32.37         7.16 o
   6  10  12          4.11         -2.19         9.04 o
   7  10  12          0.06        -19.61        19.61 o
 -12  11  12          1.86         21.74        10.32 o
 -11  11  12          3.97         10.33         6.91 o
 -10  11  12          3.30          3.33         6.22 o
  -9  11  12          3.83          6.66         6.52 o
  -8  11  12          2.32         14.30         5.80 o
  -7  11  12         52.74         49.86         7.13 o
  -6  11  12          0.14          2.98         4.73 o
  -5  11  12          0.56          7.64         5.40 o
  -4  11  12          6.57          6.20         5.06 o
  -3  11  12          6.90         18.23         4.47 o
  -2  11  12        102.90         96.42         7.49 o
  -1  11  12          9.82         17.07         4.72 o
   0  11  12          1.92          0.55         4.48 o
   1  11  12         12.15         17.32         6.51 o
   2  11  12         22.35         34.54         6.70 o
   3  11  12         13.09          9.23         8.35 o
   4  11  12          5.11         -4.86         7.11 o
   5  11  12          0.00          3.54         7.26 o
   6  11  12          1.87         16.20        11.93 o
 -11  12  12          0.72          0.93         9.60 o
 -10  12  12          2.49         -0.35         6.40 o
  -9  12  12          0.14          5.17         6.51 o
  -8  12  12          8.41         -1.29         6.02 o
  -7  12  12         26.80         27.30         5.72 o
  -6  12  12          1.57          3.96         5.18 o
  -5  12  12          7.99          5.51         4.70 o
  -4  12  12          1.25          8.40         5.15 o
  -3  12  12          9.44         11.92         4.82 o
  -2  12  12          1.78          9.80         4.32 o
  -1  12  12         42.77         54.81         7.92 o
   0  12  12          1.83          8.15         6.11 o
   1  12  12         46.13         31.10         7.18 o
   2  12  12          4.06          7.61         7.52 o
   3  12  12          1.84         11.34         6.28 o
   4  12  12          0.45          5.40         7.53 o
   5  12  12          2.67         30.18        11.41 o
 -10  13  12          4.97          1.40         8.13 o
  -9  13  12          1.49         -2.42         5.91 o
  -8  13  12          0.47         -2.91         5.94 o
  -7  13  12         24.75         32.48         8.21 o
  -6  13  12          8.80         12.30         6.18 o
  -5  13  12          8.40         -2.94         7.89 o
  -4  13  12         48.05         43.11         6.73 o
  -3  13  12         29.68         24.84         7.12 o
  -2  13  12          0.00          6.49         5.46 o
  -1  13  12          0.53         17.78         6.14 o
   0  13  12         14.78          9.39         6.23 o
   1  13  12          4.46         -0.66         6.61 o
   2  13  12         12.45         14.87         6.96 o
   3  13  12          0.01          5.14         6.22 o
   4  13  12          0.91         15.76        17.96 o
  -9  14  12          2.84         21.24        33.83 o
  -8  14  12          0.00          4.26         8.47 o
  -7  14  12          9.94          6.37         9.75 o
  -6  14  12          0.95         10.66         6.91 o
  -5  14  12          2.65         13.40         8.20 o
  -4  14  12          1.76          3.43         6.35 o
  -3  14  12         32.24         24.53         7.30 o
  -2  14  12          0.07         17.16         6.96 o
  -1  14  12          0.19         -6.70         8.57 o
   0  14  12          0.09         12.77         9.19 o
   1  14  12         21.55         19.08         7.21 o
   2  14  12          1.18          7.06         8.07 o
   3  14  12          9.59          8.60         8.43 o
  -7  15  12          0.98          6.24        10.92 o
  -6  15  12          6.42         13.92         7.78 o
  -5  15  12          8.98         33.42         9.54 o
  -4  15  12          1.92          5.09         7.66 o
  -3  15  12          3.14         12.21         8.17 o
  -2  15  12         12.93         21.01         7.68 o
  -1  15  12          5.38          8.68        10.15 o
   0  15  12         23.03         81.86        14.42 o
   1  15  12         10.85         13.74        10.92 o
 -15   1  13          7.12         26.52         8.95 o
 -14   1  13          3.39         22.27         8.13 o
 -13   1  13          5.34          7.72         9.59 o
 -12   1  13          3.69         19.61         7.87 o
 -11   1  13         25.40         37.32         7.58 o
 -10   1  13         13.16         13.80         5.15 o
  -9   1  13         66.87         74.49         5.68 o
  -8   1  13         46.35         47.02         4.81 o
  -7   1  13         52.81         61.25         4.60 o
  -6   1  13          3.72          2.58         3.17 o
  -5   1  13         12.96         29.85         3.90 o
  -4   1  13        110.59        115.41         4.24 o
  -3   1  13          3.26          0.07         2.36 o
  -2   1  13         56.83         74.90         4.64 o
  -1   1  13        309.73        312.86         6.34 o
   0   1  13         48.37         49.41         3.84 o
   1   1  13          1.51         -2.39         2.39 o
   2   1  13          2.99         -0.03         2.35 o
   3   1  13          5.33          1.61         2.45 o
   4   1  13         13.39          9.63         2.79 o
   5   1  13          1.12          6.80         2.66 o
   6   1  13          0.27          4.18         3.09 o
   7   1  13         14.04         16.28         3.97 o
   8   1  13          9.96         16.40         4.36 o
   9   1  13          0.46         -3.83        11.48 o
 -15   2  13          5.07         -1.01         7.68 o
 -14   2  13          4.81         14.30         7.21 o
 -13   2  13         49.54         45.33         8.13 o
 -12   2  13         26.65         32.81        10.03 o
 -11   2  13          3.48         -4.34         5.18 o
 -10   2  13         16.97         22.56         5.17 o
  -9   2  13          3.12          5.33         3.92 o
  -8   2  13        106.26        105.97         6.89 o
  -7   2  13        427.61        407.01         8.67 o
  -6   2  13         29.12         36.10         4.21 o
  -5   2  13        228.76        237.03         7.44 o
  -4   2  13        188.09        194.06         6.51 o
  -3   2  13          6.67          8.45         2.01 o
  -2   2  13          0.34         -0.86         2.06 o
  -1   2  13          0.84          0.56         2.70 o
   0   2  13         54.65         58.22         3.88 o
   1   2  13         30.55         44.65         3.60 o
   2   2  13         71.26         78.27         4.99 o
   3   2  13          5.14          4.99         1.75 o
   4   2  13         23.52         27.45         4.67 o
   5   2  13         16.09         12.68         3.46 o
   6   2  13         12.50         11.87         4.76 o
   7   2  13          0.20          4.00         3.66 o
   8   2  13         24.63         10.17         6.95 o
   9   2  13          0.08         12.93         6.03 o
 -15   3  13          3.98         -6.87         6.87 o
 -14   3  13         29.43         39.42         8.65 o
 -13   3  13          0.83          7.89         6.12 o
 -12   3  13         47.93         48.67         7.08 o
 -11   3  13         23.22         19.55         5.35 o
 -10   3  13         12.60         23.15         5.27 o
  -9   3  13         82.22         73.43         5.34 o
  -8   3  13         32.78         31.79         4.36 o
  -7   3  13         94.10        107.85         6.38 o
  -6   3  13          5.01         10.41         3.70 o
  -5   3  13         32.73         24.79         3.65 o
  -4   3  13        175.45        192.90         6.97 o
  -3   3  13          1.04         -2.73         2.73 o
  -2   3  13        169.46        173.92         5.52 o
  -1   3  13        161.73        166.79         4.82 o
   0   3  13        141.32        138.54         6.55 o
   1   3  13         67.37         75.85         3.40 o
   2   3  13         37.78         43.34         3.82 o
   3   3  13          0.14         -3.04         5.25 o
   4   3  13          0.05          4.95         4.04 o
   5   3  13         36.75         44.46         5.54 o
   6   3  13          0.01          9.90         4.62 o
   7   3  13         74.34         68.19        13.68 o
   8   3  13         11.47          8.51        13.44 o
 -15   4  13         40.49         32.62         8.89 o
 -14   4  13         11.40         12.63         7.21 o
 -13   4  13          1.43         11.16         6.03 o
 -12   4  13         19.23         21.84         6.19 o
 -11   4  13          5.41         12.35         4.93 o
 -10   4  13         21.78         19.36         4.93 o
  -9   4  13         34.83         37.14         5.42 o
  -8   4  13         36.11         48.84         5.35 o
  -7   4  13          3.06          5.69         3.63 o
  -6   4  13        231.76        257.57         8.36 o
  -5   4  13         17.28         10.71         3.22 o
  -4   4  13         24.65         29.58         3.88 o
  -3   4  13         50.22         55.12         4.57 o
  -2   4  13          9.66          8.05         3.01 o
  -1   4  13         17.78         14.18         2.77 o
   0   4  13         36.11         43.26         3.16 o
   1   4  13         74.94         69.20         3.93 o
   2   4  13          1.08         -1.72         3.80 o
   3   4  13        148.07        130.84         6.93 o
   4   4  13         32.20         32.70         4.71 o
   5   4  13         12.73         11.87         8.98 o
   6   4  13         18.10         25.00         6.22 o
   7   4  13          0.39         -5.73         5.73 o
   8   4  13         24.68          2.96         7.55 o
 -14   5  13         28.57         35.42        10.33 o
 -13   5  13         14.48          8.26         7.95 o
 -12   5  13          0.24         -2.42         5.00 o
 -11   5  13          0.16          5.32         4.09 o
 -10   5  13        115.92        118.55         9.88 o
  -9   5  13         11.15         19.40         4.71 o
  -8   5  13         59.82         74.89         6.29 o
  -7   5  13         59.59         52.99         5.41 o
  -6   5  13          0.56         -0.69         3.30 o
  -5   5  13          0.50         -3.47         3.47 o
  -4   5  13         95.07        124.66         6.09 o
  -3   5  13          0.43         -2.48         2.48 o
  -2   5  13         26.20         22.97         3.79 o
  -1   5  13         27.78         27.95         3.43 o
   0   5  13         74.42         67.21         4.02 o
   1   5  13         56.70         58.99         4.29 o
   2   5  13        106.19        104.45         9.40 o
   3   5  13          1.96          0.26         4.33 o
   4   5  13         16.19         22.68         3.59 o
   5   5  13         43.57         45.30         6.10 o
   6   5  13          0.01          9.96         4.89 o
   7   5  13         49.03         32.53        13.75 o
   8   5  13          0.11         -6.61         6.61 o
 -14   6  13          2.18         -2.32         6.80 o
 -13   6  13          9.19         10.92         7.05 o
 -12   6  13        107.57        109.81         9.95 o
 -11   6  13          1.97         -0.20         5.19 o
 -10   6  13          0.46         -2.10         5.54 o
  -9   6  13         60.96         69.90         7.09 o
  -8   6  13         13.09         24.37         4.98 o
  -7   6  13         77.08         77.38         6.55 o
  -6   6  13        185.07        206.94         7.70 o
  -5   6  13         26.34         17.64         3.90 o
  -4   6  13          1.54         -1.26         3.07 o
  -3   6  13        120.06        137.69         5.08 o
  -2   6  13         30.50         32.14         4.10 o
  -1   6  13         62.38         57.43         3.87 o
   0   6  13        158.86        162.67         6.52 o
   1   6  13          0.39         -2.92         2.92 o
   2   6  13         13.88         11.32         2.88 o
   3   6  13        170.49        189.41        11.80 o
   4   6  13          9.32          4.92         6.33 o
   5   6  13          0.08          8.79         3.80 o
   6   6  13         28.20         28.64         7.66 o
   7   6  13          1.67          1.87         6.91 o
   8   6  13          1.40          3.79         9.70 o
 -14   7  13         14.26         24.88        15.03 o
 -13   7  13         47.82         56.41        10.24 o
 -12   7  13          0.48          5.06         6.60 o
 -11   7  13          3.97          3.42         6.29 o
 -10   7  13         25.64         26.16         7.28 o
  -9   7  13          8.98          8.50         5.20 o
  -8   7  13         29.40         22.55         5.97 o
  -7   7  13          0.02          7.49         4.72 o
  -6   7  13         45.33         50.76         4.94 o
  -5   7  13         15.41          9.77         4.00 o
  -4   7  13         29.03         31.14         3.99 o
  -3   7  13          0.04          2.08         2.81 o
  -2   7  13         25.23         27.99         4.21 o
  -1   7  13          0.10          1.16         3.20 o
   0   7  13          0.39         -1.72         2.28 o
   1   7  13         34.04         27.19         4.34 o
   2   7  13         60.57         59.52         5.23 o
   3   7  13         10.07         12.46         2.51 o
   4   7  13          3.55          2.57         3.37 o
   5   7  13          9.65         14.78         4.37 o
   6   7  13          4.35         23.11         7.72 o
   7   7  13          2.07          9.67        10.41 o
 -13   8  13          0.07         10.83         7.93 o
 -12   8  13         25.95         28.47         7.80 o
 -11   8  13         18.06         19.65         6.63 o
 -10   8  13          3.97          3.95         6.15 o
  -9   8  13          3.31          1.29         5.10 o
  -8   8  13          2.27          5.53         4.54 o
  -7   8  13          0.23          6.41         4.57 o
  -6   8  13         41.23         40.90         5.66 o
  -5   8  13          1.17         -3.62         3.62 o
  -4   8  13          0.01          5.49         3.62 o
  -3   8  13          9.38          9.51         3.28 o
  -2   8  13         25.84         27.94         4.42 o
  -1   8  13          1.99         -1.95         2.81 o
   0   8  13         49.62         44.22         3.82 o
   1   8  13          0.46         -3.63         4.22 o
   2   8  13          2.34         14.99         3.93 o
   3   8  13         24.30         35.75         5.66 o
   4   8  13         34.75         29.31         4.08 o
   5   8  13          0.00          5.31         5.95 o
   6   8  13          3.83          6.69         7.25 o
   7   8  13          3.38         -9.47        15.77 o
 -13   9  13         39.90         34.08        13.05 o
 -12   9  13          0.33          4.66         7.15 o
 -11   9  13          0.22          6.42         6.34 o
 -10   9  13         12.06         -0.92         5.46 o
  -9   9  13          1.51         12.54         5.15 o
  -8   9  13         21.89         30.12         5.45 o
  -7   9  13          6.13         10.78         4.62 o
  -6   9  13          3.63         13.74         4.58 o
  -5   9  13          9.13          9.04         4.60 o
  -4   9  13         21.60         19.69         4.41 o
  -3   9  13        113.21         95.91         7.67 o
  -2   9  13          4.64          5.68         5.93 o
  -1   9  13          5.16         10.36         3.16 o
   0   9  13          3.74          5.92         3.26 o
   1   9  13          4.81          3.24         4.71 o
   2   9  13          1.93          3.03         4.08 o
   3   9  13         57.66         45.52         5.14 o
   4   9  13         12.78         13.52         4.81 o
   5   9  13          2.42         10.22         7.35 o
   6   9  13         10.67         -6.01         9.06 o
 -12  10  13          0.05         13.20         7.46 o
 -11  10  13         50.04         50.33         7.91 o
 -10  10  13         14.31         24.34         7.01 o
  -9  10  13          9.32          5.73         5.41 o
  -8  10  13          4.04          6.86         4.90 o
  -7  10  13         14.32         22.85         5.57 o
  -6  10  13         19.00         27.14         5.13 o
  -5  10  13          2.59          2.78         4.43 o
  -4  10  13         27.67         21.35         4.88 o
  -3  10  13         47.82         40.45         6.17 o
  -2  10  13        320.86        309.93        11.38 o
  -1  10  13          1.73         14.71         3.73 o
   0  10  13          0.56          5.74         4.09 o
   1  10  13          5.35          9.46         5.57 o
   2  10  13          2.55          0.40         5.57 o
   3  10  13          0.00         -5.15         5.15 o
   4  10  13         27.40         19.89         7.34 o
   5  10  13         11.34         15.75        11.85 o
   6  10  13         13.30          5.23        11.32 o
 -11  11  13          0.50          2.80         8.34 o
 -10  11  13         10.73         -6.32         6.32 o
  -9  11  13          0.30          7.74         6.11 o
  -8  11  13          0.11         -5.36         5.36 o
  -7  11  13         27.52         30.88         6.93 o
  -6  11  13          9.97          6.05         4.72 o
  -5  11  13          5.13          2.44         5.16 o
  -4  11  13          0.36          4.44         5.61 o
  -3  11  13         49.23         42.88         4.82 o
  -2  11  13         31.67         32.68         5.95 o
  -1  11  13         12.61          8.16         4.90 o
   0  11  13         21.73         13.64         5.37 o
   1  11  13         10.06         10.17         6.54 o
   2  11  13         11.36          6.56         6.07 o
   3  11  13         31.00         23.31         6.23 o
   4  11  13         10.40          1.61         7.86 o
   5  11  13         12.22         12.77        10.94 o
 -10  12  13          1.53         -7.12         7.37 o
  -9  12  13          6.16         12.82         8.02 o
  -8  12  13          0.55         -5.73         5.73 o
  -7  12  13          1.27         -1.45         6.35 o
  -6  12  13          0.19         -0.11         5.24 o
  -5  12  13         20.78         11.53         5.79 o
  -4  12  13         66.79         64.16         9.62 o
  -3  12  13          5.36          8.00         5.08 o
  -2  12  13          6.02         25.19         9.08 o
  -1  12  13          0.78          4.62         6.48 o
   0  12  13          1.00          9.74         5.32 o
   1  12  13          1.54          0.67         8.46 o
   2  12  13         10.38         14.34         7.19 o
   3  12  13          1.99          4.98         7.07 o
   4  12  13          0.41          5.24         8.30 o
  -9  13  13          0.67         -0.62         7.84 o
  -8  13  13          5.55         -2.01         6.70 o
  -7  13  13          0.18          5.41         6.06 o
  -6  13  13          3.04          9.26         6.80 o
  -5  13  13          2.47          2.65         5.91 o
  -4  13  13          0.36         -4.47         5.74 o
  -3  13  13          0.05         12.94         6.71 o
  -2  13  13          2.55          4.95         6.48 o
  -1  13  13          9.25         12.25         8.76 o
   0  13  13         12.83         12.77         8.08 o
   1  13  13          0.89         -2.76         6.35 o
   2  13  13         12.15         11.58         7.04 o
   3  13  13          0.00          5.74         7.12 o
  -8  14  13         11.08         13.90         8.59 o
  -7  14  13         18.95         11.15         8.47 o
  -6  14  13          3.53         -3.15        10.49 o
  -5  14  13         10.58         19.94         8.30 o
  -4  14  13         15.28         18.98        11.30 o
  -3  14  13         17.00         -8.33         8.75 o
  -2  14  13         39.09         53.02         9.02 o
  -1  14  13          9.71          7.46         6.77 o
   0  14  13          0.08         15.25         9.41 o
   1  14  13         16.14         35.72        10.44 o
  -5  15  13          0.61         14.59         7.64 o
  -4  15  13          0.61         -4.78         7.98 o
  -3  15  13          1.39         29.71        18.18 o
  -2  15  13          3.52         -6.69         6.69 o
  -1  15  13         21.91         14.24        13.52 o
 -15   0  14          4.49        -10.18        15.86 o
 -14   0  14         12.95         32.93        10.82 o
 -13   0  14         12.58         11.12         9.57 o
 -12   0  14         56.27         47.17        11.57 o
 -11   0  14         46.77         41.57         9.29 o
 -10   0  14        376.36        306.17        16.88 o
  -9   0  14        438.33        426.43        14.24 o
  -8   0  14         51.52         63.94         8.03 o
  -7   0  14         75.33        103.45        12.45 o
  -6   0  14          8.64         -2.33         5.40 o
  -5   0  14          0.54         -3.59         3.59 o
  -4   0  14         58.93         51.12         4.53 o
  -3   0  14          7.85          5.78         4.59 o
  -2   0  14         52.46         48.28         5.50 o
  -1   0  14          2.83          1.45         3.47 o
   0   0  14          0.13         13.43         4.30 o
   1   0  14          0.40         -3.48         4.45 o
   2   0  14          1.51          0.37         4.07 o
   3   0  14         18.02         15.30         5.05 o
   4   0  14         12.22         20.96         4.69 o
   5   0  14          0.12          1.40         4.19 o
   6   0  14          3.60          7.66         4.41 o
   7   0  14         27.94         39.48         6.61 o
   8   0  14          3.06         16.64         6.02 o
 -15   1  14          4.66         19.71         8.02 o
 -14   1  14         27.57         40.19         8.93 o
 -13   1  14          7.71         12.47         8.67 o
 -12   1  14         53.78         51.66         8.20 o
 -11   1  14         57.33         60.64         7.28 o
 -10   1  14         20.13         21.44         5.38 o
  -9   1  14        565.77        516.52        11.18 o
  -8   1  14        104.65        113.95         6.40 o
  -7   1  14         11.29         14.64         3.94 o
  -6   1  14         68.39         70.16         5.12 o
  -5   1  14         60.67         65.00         4.68 o
  -4   1  14          2.36          5.81         2.30 o
  -3   1  14        209.65        213.27         7.19 o
  -2   1  14         39.01         40.56         3.74 o
  -1   1  14         22.35         20.33         3.47 o
   0   1  14         47.53         57.45         4.08 o
   1   1  14         39.28         40.58         3.63 o
   2   1  14          0.51          0.17         2.60 o
   3   1  14         42.93         36.23         3.74 o
   4   1  14         40.90         39.82         3.70 o
   5   1  14          7.30          6.85         2.80 o
   6   1  14         11.93         16.58         3.17 o
   7   1  14         14.56         14.89         4.25 o
   8   1  14         47.09         34.29         5.75 o
 -15   2  14          2.88         -0.57         8.18 o
 -14   2  14          0.01         -1.10         6.82 o
 -13   2  14          5.97         22.09         6.40 o
 -12   2  14          0.10          6.12         8.27 o
 -11   2  14          3.55          3.77         5.16 o
 -10   2  14         99.19        104.87         7.59 o
  -9   2  14        207.02        202.57         7.73 o
  -8   2  14          2.74         -2.16         3.65 o
  -7   2  14          1.59          3.87         3.42 o
  -6   2  14         31.34         31.56         4.11 o
  -5   2  14          5.70          8.27         3.58 o
  -4   2  14         13.95         13.09         5.35 o
  -3   2  14         26.49         30.89         2.80 o
  -2   2  14         30.19         31.62         3.26 o
  -1   2  14          0.02          2.72         2.69 o
   0   2  14          4.11          8.69         2.75 o
   1   2  14          2.96          4.42         2.51 o
   2   2  14          0.23          1.02         2.47 o
   3   2  14          0.01         -2.74         2.74 o
   4   2  14          0.01          3.33         2.95 o
   5   2  14         11.39         17.88         2.82 o
   6   2  14          0.21          2.71         5.72 o
   7   2  14          1.77          0.99         4.49 o
   8   2  14          1.71         14.81        12.13 o
 -15   3  14          0.35         10.77         8.38 o
 -14   3  14         21.26         20.17         6.61 o
 -13   3  14         31.61         31.16        10.50 o
 -12   3  14          5.47          4.51         5.33 o
 -11   3  14          0.02          0.05         4.43 o
 -10   3  14          2.00          7.11         4.02 o
  -9   3  14         31.39         34.59         5.59 o
  -8   3  14         40.75         48.00         5.00 o
  -7   3  14         71.41         89.66         6.34 o
  -6   3  14          0.16         -1.96         3.35 o
  -5   3  14         35.54         38.34         3.76 o
  -4   3  14         79.08         95.95         5.30 o
  -3   3  14          9.92          8.10         3.70 o
  -2   3  14         90.23         89.56         3.57 o
  -1   3  14        186.15        197.05         6.18 o
   0   3  14        100.68         93.21         4.85 o
   1   3  14         59.80         58.26         3.19 o
   2   3  14         31.32         36.04         3.59 o
   3   3  14          0.64          2.51         4.19 o
   4   3  14         13.82         22.32         8.33 o
   5   3  14          3.75         10.58         4.90 o
   6   3  14         12.21         28.41         6.57 o
   7   3  14         34.94         40.32         8.25 o
   8   3  14         12.54         23.30        12.52 o
 -14   4  14         17.55         18.76         6.56 o
 -13   4  14         15.54         18.60         8.16 o
 -12   4  14         10.20          9.78         5.05 o
 -11   4  14          4.33          8.04         6.45 o
 -10   4  14         14.75          6.33         5.80 o
  -9   4  14         36.72         38.49         6.04 o
  -8   4  14          0.07          0.82         3.78 o
  -7   4  14          8.39          7.89         3.66 o
  -6   4  14          0.41          8.88         3.37 o
  -5   4  14         44.46         38.34         4.55 o
  -4   4  14         12.29         12.83         3.71 o
  -3   4  14         62.77         59.90         3.99 o
  -2   4  14          0.93          2.84         3.07 o
  -1   4  14          6.86          8.94         2.56 o
   0   4  14          1.24         -2.37         2.37 o
   1   4  14         24.65         29.20         3.04 o
   2   4  14          0.44         -2.57         6.06 o
   3   4  14          7.93          6.26         3.97 o
   4   4  14          0.00          5.72         5.13 o
   5   4  14         34.44         30.65         6.02 o
   6   4  14          7.13          7.68         8.04 o
   7   4  14          1.76          8.06         7.87 o
 -14   5  14         13.01          8.94         7.10 o
 -13   5  14         10.04          9.63         6.83 o
 -12   5  14          0.00         -3.42         3.81 o
 -11   5  14          0.03          3.13         6.40 o
 -10   5  14          2.38         12.08         6.09 o
  -9   5  14         12.73         12.84         5.36 o
  -8   5  14        182.74        206.57         9.22 o
  -7   5  14        369.36        362.36        11.50 o
  -6   5  14          8.63         10.96         3.55 o
  -5   5  14          2.02          1.26         3.49 o
  -4   5  14         28.77         23.41         4.48 o
  -3   5  14         15.32         17.37         3.38 o
  -2   5  14         18.95         16.19         3.65 o
  -1   5  14        107.02         94.65         4.17 o
   0   5  14          2.52          4.29         1.77 o
   1   5  14        123.33        110.93         6.71 o
   2   5  14         63.84         52.91         5.62 o
   3   5  14         13.62          8.77         6.31 o
   4   5  14         66.73         56.48         8.46 o
   5   5  14         47.56         43.44         8.66 o
   6   5  14          5.30         15.98         6.86 o
   7   5  14          4.42          1.98        13.14 o
 -14   6  14         21.11         41.08        10.21 o
 -13   6  14         45.52         34.95        10.84 o
 -12   6  14          1.36          1.32         6.42 o
 -11   6  14          0.33          9.56         6.83 o
 -10   6  14          0.24         -5.83         5.83 o
  -9   6  14         13.75         23.07         5.87 o
  -8   6  14          0.08         11.98         4.72 o
  -7   6  14         12.45         15.03         4.45 o
  -6   6  14          0.95          3.05         3.30 o
  -5   6  14         29.67         27.84         4.15 o
  -4   6  14          2.83          4.16         3.41 o
  -3   6  14        110.89        102.05         5.57 o
  -2   6  14          4.59          6.21         3.93 o
  -1   6  14         10.36          8.73         2.18 o
   0   6  14          5.33          1.70         2.69 o
   1   6  14         18.29         11.38         4.37 o
   2   6  14          8.72          7.44         2.98 o
   3   6  14         27.56         27.88         6.92 o
   4   6  14         14.19         20.16         6.50 o
   5   6  14          1.97          9.28         6.64 o
   6   6  14         23.32         18.71         8.09 o
   7   6  14          1.26         14.57         8.29 o
 -13   7  14         10.39         23.57         7.69 o
 -12   7  14          1.58          2.66         8.32 o
 -11   7  14         26.05         19.99         6.87 o
 -10   7  14         24.29         16.19         6.85 o
  -9   7  14         13.21         16.11         6.82 o
  -8   7  14          9.40          1.69         4.60 o
  -7   7  14         21.77         15.06         5.07 o
  -6   7  14         23.06         27.82         4.97 o
  -5   7  14         79.18         75.17         5.83 o
  -4   7  14        171.33        181.55         7.07 o
  -3   7  14          3.69          5.88         3.01 o
  -2   7  14         50.49         46.35         5.48 o
  -1   7  14         19.43         29.65         4.70 o
   0   7  14         98.49         97.04         6.59 o
   1   7  14          1.09          8.97         3.59 o
   2   7  14          2.84          5.41         6.06 o
   3   7  14         14.71         17.19         6.83 o
   4   7  14          2.78         10.55         6.49 o
   5   7  14          2.48         11.34        11.47 o
   6   7  14          2.71         -5.80         6.51 o
   7   7  14          4.55         37.48        16.32 o
 -13   8  14          1.09         -1.27         9.30 o
 -12   8  14         27.83         28.69         8.80 o
 -11   8  14         12.57         14.92         8.49 o
 -10   8  14         11.38          1.20         5.82 o
  -9   8  14          7.70         14.38         5.64 o
  -8   8  14         22.86         36.29         6.64 o
  -7   8  14         88.47        103.89         7.77 o
  -6   8  14         18.78         16.61         4.92 o
  -5   8  14         11.36         14.92         4.81 o
  -4   8  14          0.17          1.01         3.51 o
  -3   8  14          0.77          1.01         3.18 o
  -2   8  14         42.21         51.80         5.74 o
  -1   8  14          0.88          8.38         5.61 o
   0   8  14          1.06          5.90         3.65 o
   1   8  14         24.15         25.46         5.51 o
   2   8  14          0.45          1.69         3.15 o
   3   8  14         17.01         14.55         2.96 o
   4   8  14          7.41         -6.66         6.66 o
   5   8  14         10.11         28.60         9.03 o
   6   8  14          9.23          7.65         7.64 o
 -12   9  14         10.53          3.90         7.80 o
 -11   9  14          8.83         -6.23         6.58 o
 -10   9  14         17.26         32.42         9.04 o
  -9   9  14          2.09          5.49         5.20 o
  -8   9  14          0.54         13.75         7.01 o
  -7   9  14         48.30         57.09         7.21 o
  -6   9  14         98.05         89.95         7.59 o
  -5   9  14         17.31          9.78         4.24 o
  -4   9  14        224.63        235.89        10.52 o
  -3   9  14          2.76         17.47         5.22 o
  -2   9  14          5.42          7.92         5.37 o
  -1   9  14         47.78         49.22         5.25 o
   0   9  14         18.24         18.70         3.84 o
   1   9  14         13.13         20.18         9.18 o
   2   9  14         14.42         13.81         4.16 o
   3   9  14          6.19          0.02         3.38 o
   4   9  14          8.37          8.03         6.39 o
   5   9  14          6.67         21.94         7.91 o
 -12  10  14          0.90         15.85         8.30 o
 -11  10  14         51.84         53.82         8.51 o
 -10  10  14          0.32         13.34        12.89 o
  -9  10  14          0.36         -5.19         5.19 o
  -8  10  14         22.07         21.15         5.03 o
  -7  10  14          0.28         -3.36         4.54 o
  -6  10  14         22.39         21.75         5.14 o
  -5  10  14         27.13         37.09         5.48 o
  -4  10  14         24.21         27.18         7.13 o
  -3  10  14          0.92         -4.65         4.77 o
  -2  10  14         15.07         10.79         6.21 o
  -1  10  14          0.00         10.59         5.09 o
   0  10  14          2.90          1.26         3.85 o
   1  10  14         20.87         23.98         7.88 o
   2  10  14          0.55          7.85         4.60 o
   3  10  14          0.07          1.05         4.15 o
   4  10  14          0.89         -1.22         6.29 o
   5  10  14          0.52         -8.04         9.41 o
 -11  11  14          8.51         24.16        11.82 o
 -10  11  14          7.29         12.56         7.36 o
  -9  11  14         33.83         45.86        10.08 o
  -8  11  14          1.99          6.06         6.33 o
  -7  11  14          2.09         10.17         7.79 o
  -6  11  14         10.93         24.82         6.93 o
  -5  11  14         35.83         38.13         6.01 o
  -4  11  14          0.47         -0.03         4.79 o
  -3  11  14         32.29         31.60         8.02 o
  -2  11  14         20.17         24.78         7.39 o
  -1  11  14          1.11          7.30         4.52 o
   0  11  14          3.84          8.28         7.31 o
   1  11  14          6.26         19.04         7.49 o
   2  11  14          7.65          2.93         6.71 o
   3  11  14          9.50         20.39         7.72 o
   4  11  14          0.00        -12.34        12.34 o
 -10  12  14          3.70         -1.31         8.88 o
  -9  12  14          3.03          6.89         6.74 o
  -8  12  14         20.50         20.01         6.85 o
  -7  12  14         13.68         16.89         6.59 o
  -6  12  14         15.67         14.60         5.93 o
  -5  12  14         15.57          7.68         6.01 o
  -4  12  14          4.31          9.69         5.17 o
  -3  12  14          4.39          9.89         6.04 o
  -2  12  14          0.01         16.78         6.09 o
  -1  12  14          0.10         10.05         5.23 o
   0  12  14          1.63         26.55        10.34 o
   1  12  14          9.18         14.26         8.46 o
   2  12  14          3.05         -6.60         6.89 o
   3  12  14          6.61         30.48         8.47 o
  -9  13  14         12.77         29.65         8.20 o
  -8  13  14          0.14          7.71         7.66 o
  -7  13  14          1.16         -3.70         6.49 o
  -6  13  14         69.64         60.41         8.97 o
  -5  13  14         40.55         21.52         7.15 o
  -4  13  14          4.35          4.09         8.27 o
  -3  13  14         24.85         30.75         7.46 o
  -2  13  14         24.03         33.71         9.88 o
  -1  13  14         11.01         10.73         6.48 o
   0  13  14         19.87         30.56        12.16 o
   1  13  14          7.29          9.38         8.98 o
   2  13  14          6.48         -7.21        12.53 o
  -7  14  14          1.97         -0.56         7.88 o
  -6  14  14          1.94         16.42         8.49 o
  -5  14  14         12.33         14.74         8.54 o
  -4  14  14          0.14          5.73         9.13 o
  -3  14  14          5.12         20.63         8.37 o
  -2  14  14          2.00         33.99         9.90 o
  -1  14  14          2.02         21.21         8.08 o
   0  14  14          0.06          8.57        11.92 o
 -15   1  15          4.06         20.92        33.17 o
 -14   1  15          1.06         10.21         9.29 o
 -13   1  15          4.70          3.43         7.60 o
 -12   1  15         13.02         15.96         6.81 o
 -11   1  15          1.91          3.73         6.20 o
 -10   1  15         50.35         49.57         6.84 o
  -9   1  15          1.83          2.41         3.81 o
  -8   1  15          0.11          7.18         3.79 o
  -7   1  15         11.02         14.69         4.22 o
  -6   1  15          2.17          5.05         3.47 o
  -5   1  15          8.96          8.15         3.22 o
  -4   1  15          4.16          8.75         2.52 o
  -3   1  15         19.74         20.63         3.29 o
  -2   1  15        134.03        127.45         5.46 o
  -1   1  15         36.75         35.63         4.33 o
   0   1  15          6.15          9.62         3.45 o
   1   1  15          0.62         -2.11         2.69 o
   2   1  15          0.47         -2.71         2.71 o
   3   1  15         23.10         27.88         5.62 o
   4   1  15          0.02          5.21         2.92 o
   5   1  15          1.16          9.26         3.70 o
   6   1  15          1.33          5.10         3.97 o
   7   1  15          0.48         13.33         4.25 o
 -14   2  15         12.06         11.40         6.53 o
 -13   2  15         44.42         46.45         8.32 o
 -12   2  15         22.10         24.48         7.62 o
 -11   2  15          9.49          3.85         4.85 o
 -10   2  15         29.56         38.19         6.51 o
  -9   2  15         56.30         47.35         5.86 o
  -8   2  15         28.49         23.49         4.68 o
  -7   2  15         99.35        109.12         6.34 o
  -6   2  15        341.18        349.91         8.61 o
  -5   2  15        162.66        167.37         8.02 o
  -4   2  15        154.49        178.75         7.04 o
  -3   2  15          7.02          8.19         3.12 o
  -2   2  15          2.03         -0.20         2.73 o
  -1   2  15         10.56         15.83         3.23 o
   0   2  15        106.04        112.43         5.27 o
   1   2  15          0.85          0.29         2.65 o
   2   2  15         15.15         15.33         2.22 o
   3   2  15          1.33         -2.81         3.74 o
   4   2  15          0.90         -0.05         6.58 o
   5   2  15         25.32         28.45         7.28 o
   6   2  15          3.09         -7.56        12.08 o
   7   2  15          4.20          6.79        10.67 o
 -14   3  15          1.96         21.07         8.07 o
 -13   3  15          0.16          5.67         7.48 o
 -12   3  15         30.35         21.96         6.95 o
 -11   3  15         11.54         16.23         7.09 o
 -10   3  15         35.34         23.65         6.49 o
  -9   3  15          5.28         15.40         5.31 o
  -8   3  15         67.81         69.26         7.94 o
  -7   3  15         12.44          8.80         3.90 o
  -6   3  15        287.41        299.47         8.35 o
  -5   3  15          1.70          6.71         3.63 o
  -4   3  15          6.53         13.76         3.68 o
  -3   3  15        143.24        144.62         5.29 o
  -2   3  15         48.20         45.24         2.82 o
  -1   3  15          1.43         -1.22         2.68 o
   0   3  15          9.11         10.67         3.07 o
   1   3  15          5.53          0.07         2.42 o
   2   3  15          0.58         -2.30         3.98 o
   3   3  15         52.21         57.20         5.89 o
   4   3  15          0.14          7.51         5.84 o
   5   3  15          0.62          8.94         5.56 o
   6   3  15          7.31          0.68         9.92 o
   7   3  15          1.06         19.14         9.95 o
 -14   4  15          7.08          0.70         7.29 o
 -13   4  15          6.63          4.27         6.08 o
 -12   4  15          0.18         -2.39         7.94 o
 -11   4  15         11.35          3.70         9.83 o
 -10   4  15         47.40         54.24         7.94 o
  -9   4  15        380.47        324.77        13.22 o
  -8   4  15        107.85        122.69         7.42 o
  -7   4  15        117.62        121.46         6.69 o
  -6   4  15         37.52         32.68         3.72 o
  -5   4  15         70.01         81.63         5.63 o
  -4   4  15        143.01        132.75         6.36 o
  -3   4  15          2.38          5.50         3.08 o
  -2   4  15         91.97         93.05         5.37 o
  -1   4  15         12.75         18.52         3.15 o
   0   4  15         10.97         13.31         3.70 o
   1   4  15         13.16         17.61         5.15 o
   2   4  15          7.70          4.28         3.56 o
   3   4  15          8.19          5.90         5.74 o
   4   4  15         18.09         22.29         7.93 o
   5   4  15          6.44          9.57         6.24 o
   6   4  15          5.23          9.95         7.03 o
   7   4  15          0.24         -2.41        11.31 o
 -14   5  15          0.31         18.71         9.07 o
 -13   5  15          2.43         12.24         8.03 o
 -12   5  15         17.95         15.38         7.61 o
 -11   5  15         67.97         66.43         8.91 o
 -10   5  15          8.03          5.20         5.33 o
  -9   5  15         13.52         19.97         5.30 o
  -8   5  15        222.04        213.24         9.90 o
  -7   5  15          7.02          8.10         3.99 o
  -6   5  15        223.11        225.47         8.59 o
  -5   5  15          9.47          7.88         3.95 o
  -4   5  15        146.93        126.40         5.93 o
  -3   5  15         30.76         35.60         4.57 o
  -2   5  15         58.79         49.43         5.06 o
  -1   5  15        178.29        173.94         6.89 o
   0   5  15          0.59         -3.96         4.11 o
   1   5  15         29.78         31.37         5.33 o
   2   5  15          9.01         17.10         4.17 o
   3   5  15          0.02         -8.50         8.50 o
   4   5  15         10.87         22.08         6.84 o
   5   5  15         14.13         16.14        10.01 o
   6   5  15          1.38          6.65         6.84 o
 -13   6  15         21.78         20.66         7.18 o
 -12   6  15          1.93         15.15         7.45 o
 -11   6  15         66.50         83.68         9.64 o
 -10   6  15          0.11          8.04         7.52 o
  -9   6  15        212.19        198.09        10.94 o
  -8   6  15        307.83        308.30        13.54 o
  -7   6  15         10.19          6.90         4.36 o
  -6   6  15         49.34         61.43         5.65 o
  -5   6  15        286.14        293.14         9.21 o
  -4   6  15          8.79         11.54         3.58 o
  -3   6  15          8.10         12.44         4.20 o
  -2   6  15        172.00        182.61         9.23 o
  -1   6  15         12.54         16.32         3.47 o
   0   6  15         29.11         29.97         4.39 o
   1   6  15         28.11         28.76         6.49 o
   2   6  15          0.00         -2.70         3.19 o
   3   6  15          1.36         -3.66         7.47 o
   4   6  15          3.85          6.72         6.70 o
   5   6  15          3.88          0.60         7.67 o
   6   6  15          0.05         13.93        12.31 o
 -13   7  15          1.87         15.73        11.75 o
 -12   7  15          0.03         12.77         9.14 o
 -11   7  15          0.18          6.03         7.00 o
 -10   7  15         21.16         19.97         6.68 o
  -9   7  15          0.89         -3.89         5.81 o
  -8   7  15         22.95         28.80         5.40 o
  -7   7  15         61.77         56.36         6.48 o
  -6   7  15         16.32         21.36         5.18 o
  -5   7  15         71.98         68.64         6.12 o
  -4   7  15        113.79        108.62         7.00 o
  -3   7  15          1.41         -3.27         4.07 o
  -2   7  15         94.78        100.34         6.71 o
  -1   7  15         33.12         36.12         4.26 o
   0   7  15          0.00          2.63         3.23 o
   1   7  15          4.84          4.68         4.05 o
   2   7  15         12.10         15.32         3.84 o
   3   7  15         27.75         12.09         9.59 o
   4   7  15         10.73         32.70        10.71 o
   5   7  15          4.32         -2.76         6.99 o
   6   7  15          0.96         18.44        15.90 o
 -13   8  15          7.55         -0.62        10.87 o
 -12   8  15          2.79          2.25         7.45 o
 -11   8  15         12.86         11.76         6.81 o
 -10   8  15          0.14         -3.32         6.13 o
  -9   8  15          6.89          7.25         5.26 o
  -8   8  15         26.71         25.31         5.61 o
  -7   8  15         12.14         11.67         4.81 o
  -6   8  15         21.12         27.38         5.06 o
  -5   8  15         60.77         64.52         6.58 o
  -4   8  15         12.07         12.35         4.10 o
  -3   8  15         27.73         22.64         5.14 o
  -2   8  15         40.33         31.85         5.93 o
  -1   8  15          0.77          2.52         4.16 o
   0   8  15          0.02          4.92         4.58 o
   1   8  15          0.29         10.21         3.78 o
   2   8  15          4.50          8.57         3.54 o
   3   8  15          9.37         15.76         8.51 o
   4   8  15          1.07         -7.72         7.72 o
   5   8  15          1.52          9.49         8.15 o
 -12   9  15          0.13          9.66         7.35 o
 -11   9  15          5.47          0.70         9.71 o
 -10   9  15          0.23         12.23         8.65 o
  -9   9  15          8.31         10.88         6.95 o
  -8   9  15         14.06         13.88         7.08 o
  -7   9  15          5.17          5.83         6.21 o
  -6   9  15         17.50         20.92         5.28 o
  -5   9  15         17.43         16.61         5.17 o
  -4   9  15         26.78         31.05         5.28 o
  -3   9  15          2.03          3.10         4.68 o
  -2   9  15          8.09          9.01         4.38 o
  -1   9  15          0.10          0.06         4.31 o
   0   9  15         35.68         35.54         7.57 o
   1   9  15         14.44          7.18         5.18 o
   2   9  15          7.99          9.45         4.18 o
   3   9  15          0.00         -0.51        10.02 o
   4   9  15          0.86         -0.21         7.70 o
   5   9  15          1.39         25.71        10.53 o
 -11  10  15          0.20          8.51         7.30 o
 -10  10  15         32.20         19.67        10.18 o
  -9  10  15         29.11         33.77         7.84 o
  -8  10  15         13.92         16.15         6.42 o
  -7  10  15          4.11          8.18         5.63 o
  -6  10  15          0.25         -0.19         4.74 o
  -5  10  15          0.03          4.44         6.03 o
  -4  10  15          8.07          3.23         3.84 o
  -3  10  15          1.59          4.44         4.60 o
  -2  10  15          1.90         10.94         5.41 o
  -1  10  15         10.53         15.45         4.44 o
   0  10  15         37.79         47.49         8.96 o
   1  10  15          1.06          6.41         5.10 o
   2  10  15         13.30         21.81         5.29 o
   3  10  15         16.95         16.13         7.17 o
   4  10  15          1.70          0.17        11.50 o
 -10  11  15          0.20         -0.50         7.68 o
  -9  11  15         14.28          9.86         7.40 o
  -8  11  15         28.36         32.04         7.51 o
  -7  11  15         18.67         30.80         7.25 o
  -6  11  15          2.12          0.52         6.82 o
  -5  11  15          0.00          3.03         7.46 o
  -4  11  15          3.88          1.70         5.11 o
  -3  11  15          0.25          7.41         5.15 o
  -2  11  15          0.33         -0.83         6.01 o
  -1  11  15          0.42         13.74         5.62 o
   0  11  15         16.48         30.78         8.22 o
   1  11  15         13.77         13.26         7.33 o
   2  11  15          1.49         22.98        23.75 o
   3  11  15          0.00         10.50         7.32 o
  -9  12  15          0.23          4.40         7.05 o
  -8  12  15          0.53         -1.26         6.87 o
  -7  12  15          7.52         -6.14         6.14 o
  -6  12  15          0.74          3.92         6.31 o
  -5  12  15          1.61          0.81         6.25 o
  -4  12  15          2.41         13.86         6.28 o
  -3  12  15          0.48          9.56         7.45 o
  -2  12  15          0.38          4.25         6.18 o
  -1  12  15          2.97          2.48         5.67 o
   0  12  15          0.11          2.00         7.52 o
   1  12  15          0.47         17.72        13.16 o
   2  12  15          0.47         -0.93         7.07 o
  -8  13  15          4.97         -5.04        13.98 o
  -7  13  15          0.37         14.83         7.88 o
  -6  13  15         34.98         50.18         9.68 o
  -5  13  15          0.97         10.49         7.87 o
  -4  13  15          0.03         -9.63         9.63 o
  -3  13  15         11.40         24.65         9.51 o
  -2  13  15          1.77         10.56         6.44 o
  -1  13  15          0.00          8.23         8.47 o
   0  13  15          2.55         25.51        10.89 o
  -4  14  15         14.96         17.99        13.60 o
  -3  14  15         18.47          8.36         9.33 o
 -14   0  16         10.77         24.07        13.06 o
 -13   0  16         28.28         24.74        10.16 o
 -12   0  16          0.08          8.75         9.15 o
 -11   0  16         27.69          2.66         9.10 o
 -10   0  16        151.20        133.64        15.37 o
  -9   0  16        159.81        159.63        13.94 o
  -8   0  16         65.06         54.92         8.72 o
  -7   0  16        440.83        445.55        14.59 o
  -6   0  16          0.23         -4.37         4.37 o
  -5   0  16          7.08          9.15         3.49 o
  -4   0  16         95.69         88.86         8.60 o
  -3   0  16          5.74         17.78         4.68 o
  -2   0  16          0.02          4.84         3.83 o
  -1   0  16       1580.04       1407.19        23.07 o
   0   0  16         26.32         32.69         5.85 o
   1   0  16          1.66          4.75         5.57 o
   2   0  16         38.79         43.59         7.06 o
   3   0  16         17.31          3.43         5.21 o
   4   0  16          0.45          4.17         5.22 o
   5   0  16         18.98         25.62         4.17 o
   6   0  16          1.69          5.88         2.98 o
 -14   1  16         71.49         46.37         9.60 o
 -13   1  16          0.17          5.21         6.74 o
 -12   1  16          1.36          6.89         6.69 o
 -11   1  16          8.21          4.95         5.13 o
 -10   1  16         51.62         46.44         8.18 o
  -9   1  16          8.79         22.57         4.94 o
  -8   1  16         44.00         59.06         6.62 o
  -7   1  16          0.08          6.29         4.21 o
  -6   1  16          0.86          1.49         2.89 o
  -5   1  16        170.23        179.05         6.80 o
  -4   1  16          7.05          5.08         2.41 o
  -3   1  16        183.09        172.27         6.65 o
  -2   1  16         40.15         41.19         3.81 o
  -1   1  16          0.02         18.18         3.69 o
   0   1  16        206.94        202.10         7.14 o
   1   1  16         51.87         52.59         4.19 o
   2   1  16          0.03          3.03         2.76 o
   3   1  16         29.45         27.67         3.84 o
   4   1  16         10.92          6.88         3.52 o
   5   1  16          1.18          9.75         3.77 o
   6   1  16          3.79         11.53         2.93 o
 -14   2  16          4.61          1.67        10.32 o
 -13   2  16          7.36          3.75         6.07 o
 -12   2  16          0.20          4.56         6.01 o
 -11   2  16          0.22         -4.02         6.16 o
 -10   2  16         92.40         74.08         9.94 o
  -9   2  16        106.78        111.88         8.77 o
  -8   2  16          0.01         12.66         4.31 o
  -7   2  16         98.42        112.95         7.36 o
  -6   2  16          9.21          9.83         3.89 o
  -5   2  16         10.93         11.26         3.80 o
  -4   2  16          5.04          5.82         3.11 o
  -3   2  16          1.29         -2.39         2.80 o
  -2   2  16          9.29          5.81         3.41 o
  -1   2  16        518.97        498.01        12.04 o
   0   2  16         56.17         52.74         4.23 o
   1   2  16          0.30          3.05         2.83 o
   2   2  16          1.23          2.65         3.39 o
   3   2  16          3.32          4.67         6.26 o
   4   2  16          0.19          9.09         6.36 o
   5   2  16          9.62         13.62         6.25 o
   6   2  16          0.62         -0.72         6.03 o
 -14   3  16          6.09         30.04         8.35 o
 -13   3  16          5.22          7.21         6.90 o
 -12   3  16         13.65         24.55         7.34 o
 -11   3  16          5.66          0.09         6.95 o
 -10   3  16         25.57         18.71         6.30 o
  -9   3  16          1.33          9.56         4.80 o
  -8   3  16          8.46         11.57         5.54 o
  -7   3  16          3.79          4.82         3.71 o
  -6   3  16         26.07         32.91         3.12 o
  -5   3  16          1.80          5.57         3.64 o
  -4   3  16          7.45          6.66         4.18 o
  -3   3  16          5.11          3.15         2.66 o
  -2   3  16         17.10         15.16         2.34 o
  -1   3  16         15.18         16.72         3.05 o
   0   3  16         16.19         27.95         3.30 o
   1   3  16          1.90          1.66         3.13 o
   2   3  16          0.44         -0.93         3.66 o
   3   3  16         34.71         26.52         6.24 o
   4   3  16         19.44          2.88         6.16 o
   5   3  16          1.79          3.61         5.83 o
   6   3  16          4.13         16.41         8.19 o
 -14   4  16         22.13         27.70         8.98 o
 -13   4  16          4.40         -2.54         8.35 o
 -12   4  16          6.77          3.27         7.48 o
 -11   4  16          1.28         19.23         6.78 o
 -10   4  16          1.10          6.12         5.63 o
  -9   4  16          0.49          6.39         5.18 o
  -8   4  16         23.78         29.93         6.99 o
  -7   4  16          0.30         -1.46         3.89 o
  -6   4  16          3.70          9.87         4.10 o
  -5   4  16         33.45         20.99         4.26 o
  -4   4  16          7.69         12.23         3.32 o
  -3   4  16          3.06          4.47         3.27 o
  -2   4  16          0.53          2.30         2.88 o
  -1   4  16          6.59          8.47         2.67 o
   0   4  16          7.33         21.76         2.34 o
   1   4  16          0.48         -0.67         3.73 o
   2   4  16          0.01         -3.02         3.82 o
   3   4  16          0.13          1.68         5.28 o
   4   4  16          0.19         21.67         6.99 o
   5   4  16          6.36         12.29         6.96 o
   6   4  16          0.47          3.30         7.07 o
 -13   5  16          2.19          8.06        10.39 o
 -12   5  16          2.15          4.18         7.15 o
 -11   5  16          9.20         19.60         7.25 o
 -10   5  16          6.17         -0.10         7.72 o
  -9   5  16          3.31         14.54         6.81 o
  -8   5  16         39.83         35.40         5.60 o
  -7   5  16          2.21          9.41         4.53 o
  -6   5  16          0.03         10.09         3.88 o
  -5   5  16          6.91          3.64         3.65 o
  -4   5  16         18.36         14.67         4.33 o
  -3   5  16         14.62         24.55         4.47 o
  -2   5  16         29.10         22.86         4.42 o
  -1   5  16         17.59         16.32         2.62 o
   0   5  16          3.11          6.02         3.15 o
   1   5  16          1.73         -1.66         4.22 o
   2   5  16          2.15          2.66         3.65 o
   3   5  16         24.33         27.46         7.03 o
   4   5  16          7.67         18.64         6.66 o
   5   5  16          4.22         -8.76        10.61 o
 -13   6  16         10.83         11.96         8.96 o
 -12   6  16          0.47          8.66         7.20 o
 -11   6  16          1.59          4.87         7.55 o
 -10   6  16          0.41          4.74         6.25 o
  -9   6  16         34.71         21.71         6.17 o
  -8   6  16         26.02         45.64         6.41 o
  -7   6  16         51.64         46.14         6.35 o
  -6   6  16         41.70         43.13         6.02 o
  -5   6  16        112.32        113.92         6.84 o
  -4   6  16         54.26         45.35         4.68 o
  -3   6  16          8.71          5.11         4.32 o
  -2   6  16          3.29          6.55         3.49 o
  -1   6  16         11.68          8.86         3.43 o
   0   6  16          0.01          4.83         2.67 o
   1   6  16         13.75          5.95         6.70 o
   2   6  16         11.44         10.78         4.09 o
   3   6  16          3.32          4.40         7.62 o
   4   6  16          2.91         14.69         9.17 o
   5   6  16          6.72         11.24         7.78 o
 -13   7  16          9.39         -0.93        11.16 o
 -12   7  16         23.68         46.80        14.32 o
 -11   7  16          0.16         -1.67         7.01 o
 -10   7  16          1.50          0.46         7.00 o
  -9   7  16          9.14         18.50         6.43 o
  -8   7  16          6.35         18.99         5.15 o
  -7   7  16          3.01          4.87         4.75 o
  -6   7  16         49.58         47.47         6.42 o
  -5   7  16          0.77          4.06         4.05 o
  -4   7  16          0.28          8.45         3.50 o
  -3   7  16          4.16         -3.71         3.71 o
  -2   7  16         18.89         23.97         5.00 o
  -1   7  16          0.00          9.21         3.12 o
   0   7  16         39.54         34.24         4.00 o
   1   7  16          0.19          4.66         7.38 o
   2   7  16         13.11         11.91         7.03 o
   3   7  16          1.51          1.84         7.05 o
   4   7  16          2.07         -5.21        11.31 o
   5   7  16          4.02          7.21         8.97 o
 -12   8  16         27.63         25.29        11.48 o
 -11   8  16         30.90         28.09         8.34 o
 -10   8  16          1.63          8.10         6.92 o
  -9   8  16          8.34         -1.97         5.50 o
  -8   8  16         77.17         89.08         8.44 o
  -7   8  16         19.73         21.85         5.85 o
  -6   8  16        200.90        162.55         8.53 o
  -5   8  16         32.58         43.67         6.13 o
  -4   8  16         12.66          0.57         6.31 o
  -3   8  16         98.05         81.28         6.90 o
  -2   8  16         73.65         70.51         6.22 o
  -1   8  16          1.10          5.73         4.65 o
   0   8  16          5.79         10.23         5.86 o
   1   8  16         45.85         42.30         5.88 o
   2   8  16          2.02         14.10        10.51 o
   3   8  16          0.00          7.61         8.90 o
   4   8  16         19.27          9.56         9.09 o
 -11   9  16          0.03         23.26         7.54 o
 -10   9  16          0.41          1.28         7.37 o
  -9   9  16         13.46         16.92         8.09 o
  -8   9  16         26.64         19.63         7.67 o
  -7   9  16          9.83         19.29         8.06 o
  -6   9  16         10.46         18.05         5.01 o
  -5   9  16         26.87         22.77         5.29 o
  -4   9  16          1.26         -5.12         5.12 o
  -3   9  16          3.75         12.44         5.07 o
  -2   9  16         22.16         18.89         4.47 o
  -1   9  16          1.00          8.40         4.37 o
   0   9  16         43.19         40.16         6.91 o
   1   9  16          1.47          1.55         6.85 o
   2   9  16         26.22         31.39         7.05 o
   3   9  16          0.43          1.01         8.64 o
 -11  10  16         16.56         21.01        18.21 o
 -10  10  16          0.36         13.08         7.83 o
  -9  10  16          6.21          6.69         6.37 o
  -8  10  16         10.24         21.56         8.49 o
  -7  10  16          1.76          3.02         6.25 o
  -6  10  16         43.15         33.33         7.40 o
  -5  10  16          3.32         13.30         5.05 o
  -4  10  16          0.78          6.19         5.64 o
  -3  10  16         18.05          4.89         5.83 o
  -2  10  16         70.72         64.35         8.99 o
  -1  10  16          1.54          3.74         7.96 o
   0  10  16          9.39          9.52         8.15 o
   1  10  16         12.33         14.84        11.15 o
   2  10  16          2.69         -8.81         9.62 o
   3  10  16          2.69          4.65         9.13 o
  -9  11  16          0.86          3.57         7.29 o
  -8  11  16         10.38          6.47         8.30 o
  -7  11  16          2.47         -7.33         7.33 o
  -6  11  16          2.16          6.70         7.10 o
  -5  11  16          8.36         10.72         7.42 o
  -4  11  16          2.51          7.13         6.21 o
  -3  11  16          5.04          4.20         6.22 o
  -2  11  16         14.08         14.92         6.16 o
  -1  11  16          9.52         12.91        10.32 o
   0  11  16          0.70         18.40         9.82 o
   1  11  16          9.69          3.31         8.80 o
   2  11  16          4.74         15.13         9.61 o
  -8  12  16          0.20         -7.27         7.79 o
  -7  12  16          6.10         19.29         7.99 o
  -6  12  16          0.00          1.80         8.06 o
  -5  12  16          1.07         -0.27         6.85 o
  -4  12  16          6.79          8.89         7.63 o
  -3  12  16          2.06          0.87         6.51 o
  -2  12  16          4.79         15.84         6.59 o
  -1  12  16          0.02          4.66         6.26 o
   0  12  16          8.93         28.78        13.14 o
  -6  13  16          2.55         20.20         8.20 o
  -5  13  16          0.88          3.07        10.26 o
  -4  13  16          2.64         -8.62         9.27 o
  -3  13  16          7.50          1.26        10.54 o
  -2  13  16          1.24         11.90         7.21 o
 -14   1  17          0.63         10.18         9.10 o
 -13   1  17         12.78         27.04         8.84 o
 -12   1  17          0.47         -1.69         5.70 o
 -11   1  17          5.41         -5.50         6.66 o
 -10   1  17         10.55         15.69         5.99 o
  -9   1  17          3.48         10.76         6.06 o
  -8   1  17         26.67         34.91         5.87 o
  -7   1  17         20.99         19.74         5.35 o
  -6   1  17         11.61          9.89         3.01 o
  -5   1  17         16.87         15.05         3.40 o
  -4   1  17          4.92          7.51         3.73 o
  -3   1  17          3.94          1.17         2.86 o
  -2   1  17          0.65          7.70         3.82 o
  -1   1  17          1.78         16.03         3.83 o
   0   1  17         15.85         17.99         4.22 o
   1   1  17          0.83          6.32         3.20 o
   2   1  17          3.05          2.98         2.88 o
   3   1  17          0.85          4.96         5.37 o
   4   1  17          0.20          3.27         3.24 o
   5   1  17          2.07         10.39         5.86 o
 -14   2  17          8.26          9.99         9.49 o
 -13   2  17          4.81          9.51         7.44 o
 -12   2  17         11.11         12.42         7.44 o
 -11   2  17         33.90         23.14         7.41 o
 -10   2  17          0.47         17.65         8.26 o
  -9   2  17          9.68         32.00         7.82 o
  -8   2  17         40.79         44.32         6.66 o
  -7   2  17         20.70         28.70         4.38 o
  -6   2  17          8.14         10.04         4.11 o
  -5   2  17          0.56          1.13         3.55 o
  -4   2  17         24.02         15.40         3.86 o
  -3   2  17         12.11         15.44         3.93 o
  -2   2  17         66.48         79.16         4.90 o
  -1   2  17        153.84        129.18         6.46 o
   0   2  17         29.23         26.48         3.90 o
   1   2  17          6.61          9.88         3.88 o
   2   2  17          0.08          2.21         4.71 o
   3   2  17          0.23          1.12         6.99 o
   4   2  17          1.77          7.96        11.35 o
   5   2  17          0.60          6.22         6.08 o
 -13   3  17          4.77          2.14         9.52 o
 -12   3  17          0.03         14.57         7.43 o
 -11   3  17          0.30         -7.73         8.29 o
 -10   3  17          2.76          9.07         5.80 o
  -9   3  17          7.45         16.72         5.17 o
  -8   3  17         46.11         68.49         6.36 o
  -7   3  17          2.61          3.47         3.65 o
  -6   3  17         25.93         27.19         4.57 o
  -5   3  17         34.26         38.11         4.68 o
  -4   3  17          9.14          7.62         3.61 o
  -3   3  17          0.35         -2.94         2.94 o
  -2   3  17          0.01          7.02         3.87 o
  -1   3  17          1.13          5.17         2.92 o
   0   3  17          5.79          5.76         2.80 o
   1   3  17         15.74         23.62         3.59 o
   2   3  17          0.21          7.11         7.37 o
   3   3  17          1.88         11.29         6.14 o
   4   3  17          8.83         19.80         7.22 o
   5   3  17          2.29          2.82         7.56 o
 -13   4  17          1.45         -3.49         9.03 o
 -12   4  17          7.72         12.14         8.28 o
 -11   4  17          0.07         -2.13         9.40 o
 -10   4  17         35.82         47.57        14.43 o
  -9   4  17          0.01         -1.29         4.96 o
  -8   4  17          5.03         17.36         5.00 o
  -7   4  17         14.79         14.33         5.03 o
  -6   4  17         10.18         16.83         4.49 o
  -5   4  17          0.04         -1.63         3.73 o
  -4   4  17         47.32         49.79         5.19 o
  -3   4  17          3.74          4.59         3.81 o
  -2   4  17         16.25         18.69         4.89 o
  -1   4  17         18.17          9.40         3.27 o
   0   4  17         54.91         53.42         4.57 o
   1   4  17          3.19          2.91         4.15 o
   2   4  17         17.56         15.92         4.39 o
   3   4  17          2.98         14.61         6.62 o
   4   4  17          0.00         12.09        10.84 o
   5   4  17          8.53          8.01         7.36 o
 -13   5  17          4.92         10.09         8.58 o
 -12   5  17         15.09         21.65         8.50 o
 -11   5  17          2.94          1.89         6.85 o
 -10   5  17          0.07         -4.65         9.24 o
  -9   5  17         24.38         23.84         7.89 o
  -8   5  17          1.32         -0.88         4.27 o
  -7   5  17         24.46         23.11         5.00 o
  -6   5  17         30.49         40.29         7.06 o
  -5   5  17          1.30          0.74         3.60 o
  -4   5  17          0.30          3.51         3.61 o
  -3   5  17         29.26         33.19         4.51 o
  -2   5  17          1.11         -0.19         3.81 o
  -1   5  17         27.92         18.48         3.26 o
   0   5  17         11.15         14.78         3.17 o
   1   5  17          6.18         -0.26         5.61 o
   2   5  17          8.83         10.41         4.45 o
   3   5  17         18.54         18.19         8.25 o
   4   5  17          8.14         32.12        10.79 o
 -12   6  17          0.48         10.18        13.99 o
 -11   6  17          3.74         -1.44         7.51 o
 -10   6  17         22.84         32.38         8.30 o
  -9   6  17          0.99          6.32         5.63 o
  -8   6  17          0.72         12.80         5.98 o
  -7   6  17         13.27         26.37         5.82 o
  -6   6  17         19.36         24.41         4.96 o
  -5   6  17          5.64          6.22         4.05 o
  -4   6  17         21.41         21.91         4.79 o
  -3   6  17          1.02          4.40         4.06 o
  -2   6  17          1.41         -2.87         3.54 o
  -1   6  17          0.77          6.41         2.75 o
   0   6  17          6.46          8.89         4.11 o
   1   6  17          0.06          5.04         6.62 o
   2   6  17         24.26         36.78         7.05 o
   3   6  17          3.95         -0.25         6.99 o
   4   6  17          0.03         -1.87         6.81 o
 -12   7  17         10.24         25.10        10.14 o
 -11   7  17          3.83         -5.07         8.04 o
 -10   7  17          0.43          4.12         7.26 o
  -9   7  17          3.93          0.90         6.44 o
  -8   7  17          7.54          7.42         5.12 o
  -7   7  17          5.72         18.28         5.39 o
  -6   7  17         23.51         28.97         5.59 o
  -5   7  17         10.20         14.95         5.31 o
  -4   7  17          0.27          0.47         4.80 o
  -3   7  17          0.52         -1.31         4.42 o
  -2   7  17          0.61          1.77         3.34 o
  -1   7  17          4.43          3.69         4.22 o
   0   7  17         19.22         22.39         7.76 o
   1   7  17          0.12          9.56         5.26 o
   2   7  17          9.81         37.06         9.74 o
   3   7  17          7.41         18.23         8.61 o
   4   7  17          3.77         26.08        17.23 o
 -11   8  17          3.64         16.60         8.83 o
 -10   8  17          1.77         -0.52         6.95 o
  -9   8  17          1.96          1.02         5.88 o
  -8   8  17          9.10         17.22         6.13 o
  -7   8  17          0.03         15.40         5.62 o
  -6   8  17          6.44          9.58         5.22 o
  -5   8  17          2.89          1.20         4.26 o
  -4   8  17          0.29         10.85         5.08 o
  -3   8  17          5.92          2.93         7.00 o
  -2   8  17          0.09          8.76         6.21 o
  -1   8  17          0.22          2.53         4.08 o
   0   8  17          0.60         -4.90         4.90 o
   1   8  17          0.47          7.97         5.22 o
   2   8  17          1.65          6.46         7.55 o
   3   8  17         13.54         14.53         8.81 o
 -11   9  17         14.64         19.10         8.60 o
 -10   9  17          0.34         -7.21         7.21 o
  -9   9  17          0.30         10.66         6.42 o
  -8   9  17          0.00         -5.88         5.88 o
  -7   9  17          0.16          8.95         5.64 o
  -6   9  17         16.01          5.59         6.05 o
  -5   9  17          0.26         -2.06         4.77 o
  -4   9  17          3.85          5.35         5.79 o
  -3   9  17         44.44         40.10         6.10 o
  -2   9  17         30.94         22.24         4.84 o
  -1   9  17          1.48          7.82         6.68 o
   0   9  17          1.15          7.07         5.83 o
   1   9  17          0.48          3.70         7.72 o
   2   9  17          3.64          6.38        11.49 o
 -10  10  17          4.01          8.60         6.96 o
  -9  10  17          1.38         11.38        11.05 o
  -8  10  17         12.87         20.51         7.31 o
  -7  10  17         10.05         15.74         7.74 o
  -6  10  17         19.55         24.52         8.06 o
  -5  10  17          0.82         -3.63         6.07 o
  -4  10  17          2.40          6.14         7.56 o
  -3  10  17         37.52         21.86         5.92 o
  -2  10  17         12.63          1.25         4.39 o
  -1  10  17          0.22         13.38        10.76 o
   0  10  17          8.03          7.06         8.68 o
   1  10  17          3.18          8.65         7.82 o
  -8  11  17          0.00          7.39         8.38 o
  -7  11  17          0.01         -6.81         8.46 o
  -6  11  17          2.67         20.12         8.38 o
  -5  11  17          1.67         -7.72        11.72 o
  -4  11  17         21.55         21.94         9.99 o
  -3  11  17          9.61         11.79         6.66 o
  -2  11  17         17.41         12.95         6.40 o
  -1  11  17          0.72         13.42        15.16 o
   0  11  17          0.05         18.34         9.51 o
  -6  12  17          0.57          4.13         6.73 o
  -5  12  17          0.33          9.04         8.86 o
  -4  12  17          3.20          2.18         7.30 o
  -3  12  17          4.85         16.50         7.29 o
  -2  12  17          1.88          6.36         8.25 o
 -13   0  18          0.62         14.29        10.39 o
 -12   0  18         51.77         42.47        12.79 o
 -11   0  18          3.22        -10.88        16.28 o
 -10   0  18          2.98         21.78         9.70 o
  -9   0  18        338.59        344.46        22.68 o
  -8   0  18          9.72         25.98         8.03 o
  -7   0  18         27.37         33.69         7.92 o
  -6   0  18         41.79         44.35         5.88 o
  -5   0  18         17.81         18.69         4.46 o
  -4   0  18         29.76         24.15         4.99 o
  -3   0  18         58.22         58.18         6.82 o
  -2   0  18          6.41          8.00         5.21 o
  -1   0  18          9.25          9.67         5.05 o
   0   0  18         10.01         15.67         5.18 o
   1   0  18          7.67          8.31         4.52 o
   2   0  18          0.68          1.49         4.26 o
   3   0  18         14.72         18.10         4.75 o
   4   0  18         12.26         16.81         7.59 o
 -13   1  18         12.12         -1.52        13.98 o
 -12   1  18          4.42          2.84         7.49 o
 -11   1  18          4.33          6.57         6.98 o
 -10   1  18        178.22        140.08        11.22 o
  -9   1  18         52.06         41.89         7.52 o
  -8   1  18          0.10          7.23         4.73 o
  -7   1  18         12.56         16.58         5.91 o
  -6   1  18          3.30          7.92         4.49 o
  -5   1  18          2.71          0.33         5.10 o
  -4   1  18         21.97         17.68         4.62 o
  -3   1  18          0.01          0.00         2.66 o
  -2   1  18         10.19         13.07         3.77 o
  -1   1  18          1.51          5.67         3.51 o
   0   1  18          0.12          4.57         5.08 o
   1   1  18          0.01          7.76         3.10 o
   2   1  18          0.32          5.35         3.09 o
   3   1  18          0.31          5.10         6.48 o
   4   1  18          0.10         15.78        10.12 o
 -13   2  18          2.27         -5.98        12.04 o
 -12   2  18          2.81         -1.38         6.90 o
 -11   2  18          2.05          8.87         7.70 o
 -10   2  18          0.00         13.19         7.04 o
  -9   2  18         26.18         41.62         7.34 o
  -8   2  18          2.03         10.97         5.67 o
  -7   2  18          0.28         13.30         4.16 o
  -6   2  18         10.28         17.18         4.35 o
  -5   2  18         13.07          6.80         3.57 o
  -4   2  18          0.21          3.27         4.22 o
  -3   2  18          3.89          8.50         3.76 o
  -2   2  18          2.18          1.11         3.18 o
  -1   2  18          5.81         13.67         3.72 o
   0   2  18          2.80         -2.42         3.07 o
   1   2  18          0.66          7.24         2.36 o
   2   2  18          0.03          0.69         4.92 o
   3   2  18          1.58          8.34         6.58 o
   4   2  18          0.20          0.29         5.65 o
 -13   3  18          0.29          3.50         8.66 o
 -12   3  18          2.79          0.59         7.16 o
 -11   3  18          1.12         -1.66         9.11 o
 -10   3  18         19.72         18.47        11.60 o
  -9   3  18         31.00         57.02        11.27 o
  -8   3  18          0.21          4.78         6.65 o
  -7   3  18          8.49          3.18         4.78 o
  -6   3  18          0.28          9.24         4.99 o
  -5   3  18         10.12         12.84         4.03 o
  -4   3  18          3.96          5.64         2.79 o
  -3   3  18          8.72         18.12         4.47 o
  -2   3  18          0.56          2.34         3.61 o
  -1   3  18          0.80          4.58         2.99 o
   0   3  18          0.00          0.75         2.38 o
   1   3  18          1.31         15.55         3.65 o
   2   3  18          0.11         14.10         5.43 o
   3   3  18          1.83          3.12         6.22 o
   4   3  18          2.59          3.65         7.39 o
 -13   4  18          3.03         -3.74        12.74 o
 -12   4  18          0.41         -0.09         8.50 o
 -11   4  18          0.01         -4.06         7.15 o
 -10   4  18          0.45          5.39        10.79 o
  -9   4  18         26.49         33.99         8.36 o
  -8   4  18         53.70         67.68         8.62 o
  -7   4  18         71.48         69.90         9.48 o
  -6   4  18          0.01          0.46         3.92 o
  -5   4  18          0.04          4.85         3.83 o
  -4   4  18         17.47         18.76         4.48 o
  -3   4  18          6.05          3.94         4.04 o
  -2   4  18         24.20         19.76         4.39 o
  -1   4  18         38.27         27.11         3.57 o
   0   4  18         17.49         21.88         5.26 o
   1   4  18         29.50         20.71         5.36 o
   2   4  18          4.33          7.94         4.81 o
   3   4  18          3.04          6.37         9.32 o
   4   4  18         14.35         20.90        11.08 o
 -12   5  18          4.44          3.69         7.95 o
 -11   5  18          0.16         -7.63         7.63 o
 -10   5  18          1.86         -6.98         6.98 o
  -9   5  18          2.36         -0.98         5.35 o
  -8   5  18          0.29         11.76         6.47 o
  -7   5  18          1.01          0.41         5.36 o
  -6   5  18          1.61         -0.66         4.61 o
  -5   5  18         19.34         24.63         4.88 o
  -4   5  18          4.00         11.61         4.83 o
  -3   5  18         22.43         20.64         4.54 o
  -2   5  18          0.33          5.70         3.97 o
  -1   5  18          5.55          3.03         4.10 o
   0   5  18          4.91          2.67         3.85 o
   1   5  18          3.35          3.25         6.30 o
   2   5  18          0.51          9.00         9.04 o
   3   5  18          4.19         18.83         9.28 o
 -12   6  18          1.60          7.74         9.60 o
 -11   6  18          3.33          6.02         7.72 o
 -10   6  18          5.71          6.21         7.76 o
  -9   6  18          0.31         -2.90         7.84 o
  -8   6  18         49.50         37.50         7.10 o
  -7   6  18         38.75          8.49         5.25 o
  -6   6  18          3.36          3.52         5.57 o
  -5   6  18          9.04         11.70         4.95 o
  -4   6  18          0.18          7.18         4.54 o
  -3   6  18          1.28          6.91         5.35 o
  -2   6  18          0.19          2.92         5.35 o
  -1   6  18          0.25          1.56         5.10 o
   0   6  18          4.30          1.65         7.50 o
   1   6  18         13.03         16.72         5.36 o
   2   6  18          1.78         -4.27         8.55 o
   3   6  18          5.09         22.86         8.48 o
 -11   7  18          0.01          6.93         9.96 o
 -10   7  18          0.00          1.03         7.32 o
  -9   7  18          5.00         19.90         6.88 o
  -8   7  18          8.93         16.51         6.59 o
  -7   7  18         21.65         21.41         6.41 o
  -6   7  18          2.60          4.49         6.87 o
  -5   7  18          0.31         19.41         6.56 o
  -4   7  18          0.01         -1.97         4.59 o
  -3   7  18         17.54         19.22         6.17 o
  -2   7  18          2.11          1.92         3.77 o
  -1   7  18          0.89          4.60         6.72 o
   0   7  18          1.80          2.06         5.97 o
   1   7  18          1.03         -5.85         9.37 o
   2   7  18          0.02          2.59        10.13 o
 -11   8  18         12.82         40.42        16.81 o
 -10   8  18          5.10         -3.03         9.59 o
  -9   8  18          3.30         -2.06        10.74 o
  -8   8  18          0.17         17.15         7.22 o
  -7   8  18         12.89         11.27         6.59 o
  -6   8  18         20.73         16.12         6.77 o
  -5   8  18         28.90         29.45         8.03 o
  -4   8  18         43.69         42.23         6.15 o
  -3   8  18          0.05         -0.52         4.67 o
  -2   8  18         13.86         22.44         7.10 o
  -1   8  18         19.46         25.84         6.33 o
   0   8  18         10.38          1.33         7.98 o
   1   8  18          2.74         21.71        13.87 o
   2   8  18          0.24         -9.18        14.56 o
 -10   9  18          0.27          4.34         8.59 o
  -9   9  18          5.97         -2.48         8.37 o
  -8   9  18         12.00         31.44         8.29 o
  -7   9  18          5.42          5.60         7.14 o
  -6   9  18          8.17         10.77        10.72 o
  -5   9  18         12.01         10.62         7.51 o
  -4   9  18          0.07         -5.71         6.21 o
  -3   9  18          1.30          6.07         5.39 o
  -2   9  18          9.97         21.51         4.46 o
  -1   9  18          0.02          8.00         6.51 o
   0   9  18          1.46         24.77        15.48 o
   1   9  18          5.34          2.85        14.14 o
  -8  10  18          0.73         -4.55         6.85 o
  -7  10  18          9.79         16.41         9.33 o
  -6  10  18          0.59          6.92         7.21 o
  -5  10  18          0.00         -6.69         6.69 o
  -4  10  18         10.06         10.63         6.42 o
  -3  10  18          3.57         -0.09         7.09 o
  -2  10  18          0.25         13.01         7.44 o
  -1  10  18          1.96         -4.82         7.68 o
   0  10  18          0.16         25.56        15.48 o
  -6  11  18          2.05          0.36         6.97 o
  -5  11  18          8.96         11.42        11.23 o
  -4  11  18          0.95          7.47         8.98 o
  -3  11  18          1.01          8.52         9.29 o
  -2  11  18          0.07        -11.21        21.01 o
 -12   1  19          0.78          3.43         9.03 o
 -11   1  19          3.58         11.81         8.98 o
 -10   1  19          0.92         13.18         7.35 o
  -9   1  19          2.83          2.11         6.90 o
  -8   1  19          7.20          8.68         4.37 o
  -7   1  19         10.35         21.05         4.99 o
  -6   1  19         38.48         38.27         5.38 o
  -5   1  19         14.04         17.43         5.98 o
  -4   1  19          1.31          3.45         4.26 o
  -3   1  19          1.25          3.47         3.37 o
  -2   1  19          0.03          0.81         3.66 o
  -1   1  19          0.17          7.14         4.47 o
   0   1  19          5.90          8.46         4.33 o
   1   1  19          0.07          7.42         3.17 o
   2   1  19          0.37          2.66         5.43 o
   3   1  19          0.73         -2.16         8.76 o
 -12   2  19          6.35         14.34        12.30 o
 -11   2  19          0.08         -2.91        14.74 o
 -10   2  19         22.40         25.04         8.04 o
  -9   2  19          8.37          5.04         6.87 o
  -8   2  19          0.48          8.96         5.49 o
  -7   2  19          7.50          5.99         5.03 o
  -6   2  19         23.89         18.56         4.30 o
  -5   2  19          1.32          1.63         4.18 o
  -4   2  19          1.34          1.30         4.02 o
  -3   2  19         15.70         11.88         4.44 o
  -2   2  19         29.69         21.78         3.21 o
  -1   2  19          0.01          6.56         3.48 o
   0   2  19          0.60          7.74         3.17 o
   1   2  19          0.77         13.25         4.72 o
   2   2  19          0.61         -0.93         9.94 o
   3   2  19          3.84         35.08         9.93 o
 -12   3  19          0.11         -9.58         9.58 o
 -11   3  19          5.20         -7.94         7.94 o
 -10   3  19          0.01         -6.61         9.95 o
  -9   3  19         74.37         53.24         8.51 o
  -8   3  19          0.74         -4.00         8.26 o
  -7   3  19         53.34         60.55         6.12 o
  -6   3  19         20.36         21.18         4.52 o
  -5   3  19          2.70          2.36         3.31 o
  -4   3  19         28.22         22.03         4.98 o
  -3   3  19          0.04          7.08         5.22 o
  -2   3  19          2.75          2.23         3.86 o
  -1   3  19          5.12          7.56         2.96 o
   0   3  19          5.05         11.01         4.15 o
   1   3  19          0.33         -4.81         7.55 o
   2   3  19          1.08          7.56         7.04 o
   3   3  19          5.13          3.16        11.52 o
 -12   4  19          4.06        -15.73        15.73 o
 -11   4  19         20.16          5.42         8.07 o
 -10   4  19         15.83          6.16        10.52 o
  -9   4  19          2.03         -2.01         8.28 o
  -8   4  19         53.18         66.65         8.04 o
  -7   4  19          6.65          5.97         6.09 o
  -6   4  19         71.14         71.03         6.69 o
  -5   4  19         11.45         11.71         4.80 o
  -4   4  19          1.74         11.37         5.32 o
  -3   4  19         17.53         18.33         6.57 o
  -2   4  19          2.21          0.89         3.49 o
  -1   4  19          4.60         10.20         3.35 o
   0   4  19          0.65          7.44         4.95 o
   1   4  19          6.18          0.81         8.04 o
   2   4  19          0.01          8.22         9.91 o
 -11   5  19          3.34         -8.63         8.63 o
 -10   5  19          0.05         20.47         8.59 o
  -9   5  19        145.50        112.16        11.90 o
  -8   5  19         29.23         30.29         9.28 o
  -7   5  19          6.37          6.66         5.97 o
  -6   5  19         18.21         18.08         7.43 o
  -5   5  19         30.62         40.64         7.43 o
  -4   5  19         22.09         20.69         5.62 o
  -3   5  19          3.99          3.61         4.72 o
  -2   5  19         23.04         22.95         4.70 o
  -1   5  19          0.69          5.50         3.60 o
   0   5  19          1.00          2.91        10.21 o
   1   5  19          0.49         11.68        10.98 o
   2   5  19          0.20         14.57         7.99 o
 -11   6  19          9.28         -0.94         7.95 o
 -10   6  19          0.79         10.24         8.21 o
  -9   6  19          0.41          8.44         7.54 o
  -8   6  19         47.48         60.91         8.89 o
  -7   6  19          3.14          3.17         7.63 o
  -6   6  19         19.71         27.82         5.78 o
  -5   6  19         27.69         26.90         5.94 o
  -4   6  19         15.91         27.11         5.34 o
  -3   6  19          0.10         -5.13         5.13 o
  -2   6  19         28.70         25.19         5.69 o
  -1   6  19          9.64         14.36         8.24 o
   0   6  19          0.08          0.59         6.31 o
   1   6  19          2.62          8.02        14.95 o
   2   6  19          2.21         -3.45        14.76 o
 -10   7  19          1.07         -2.04         6.39 o
  -9   7  19         12.68          7.44         7.19 o
  -8   7  19         37.23         32.22         9.33 o
  -7   7  19          1.23          8.44         7.28 o
  -6   7  19         22.12         25.56         9.43 o
  -5   7  19         17.53         15.86         6.56 o
  -4   7  19          3.66         -3.40         5.71 o
  -3   7  19         12.77         19.12         5.01 o
  -2   7  19         14.19         12.51         4.46 o
  -1   7  19          1.88          3.58         7.43 o
   0   7  19          0.77         13.14        28.71 o
   1   7  19          0.12         34.60        13.34 o
  -9   8  19          0.90         -0.41         8.40 o
  -8   8  19          0.07          1.39         9.60 o
  -7   8  19          0.23         15.06        10.11 o
  -6   8  19          1.75          4.13        11.44 o
  -5   8  19         26.36         27.49         7.06 o
  -4   8  19          9.43         13.34         6.52 o
  -3   8  19          5.96          5.27         8.93 o
  -2   8  19         10.76          7.88         8.93 o
  -1   8  19          0.34         23.42        12.89 o
   0   8  19          1.42         -7.45         8.38 o
  -8   9  19          0.10          3.18         7.07 o
  -7   9  19          0.25          4.67         8.32 o
  -6   9  19          5.09         10.78         7.79 o
  -5   9  19          0.24         17.75        15.03 o
  -4   9  19          1.44          8.83         7.82 o
  -3   9  19          3.13          7.38         6.44 o
  -2   9  19          1.98         -3.74         7.87 o
  -1   9  19          1.12          4.25        10.39 o
  -6  10  19          0.04         12.06         8.90 o
  -5  10  19          5.42         -0.85         8.52 o
  -4  10  19          3.80          0.42        11.38 o
  -3  10  19          0.25         14.22        10.01 o
 -12   0  20          0.67          1.87        16.32 o
 -11   0  20          4.87         25.67        14.18 o
 -10   0  20          5.84         17.13        12.54 o
  -9   0  20          2.71         20.80         9.34 o
  -8   0  20          8.67          0.30         7.73 o
  -7   0  20          1.39         -2.11        11.00 o
  -6   0  20          4.18         -7.45         8.03 o
  -5   0  20         27.15         20.02         8.28 o
  -4   0  20          2.52         -1.26         4.68 o
  -3   0  20         32.95         42.80         7.80 o
  -2   0  20         42.70         45.70        14.20 o
  -1   0  20         19.79         31.58         7.86 o
   0   0  20         24.57         20.18         6.67 o
   1   0  20          9.54         17.23         7.48 o
   2   0  20          0.70         19.57         7.90 o
 -12   1  20          0.25          2.96         9.82 o
 -11   1  20          4.20          2.91         7.88 o
 -10   1  20         56.15         34.47        10.57 o
  -9   1  20         40.54         63.50         9.56 o
  -8   1  20         22.41          3.79         6.18 o
  -7   1  20         31.55         36.32         7.29 o
  -6   1  20          2.54         -6.07         6.07 o
  -5   1  20          1.53          9.09         6.70 o
  -4   1  20         10.66          2.92         6.55 o
  -3   1  20          0.92         -4.03         4.03 o
  -2   1  20         22.69         21.74         4.79 o
  -1   1  20        184.35        150.89         9.04 o
   0   1  20          0.02          2.90         4.90 o
   1   1  20          0.02          9.94         3.41 o
   2   1  20          2.40          9.55         4.07 o
 -11   2  20          0.33          1.15        10.95 o
 -10   2  20          8.48         21.84         9.99 o
  -9   2  20          2.52         -2.17         7.35 o
  -8   2  20          4.24          7.85         6.75 o
  -7   2  20          2.06         -0.59         6.85 o
  -6   2  20          1.28         -5.82         5.82 o
  -5   2  20          4.39          2.26         5.15 o
  -4   2  20          1.87          2.17         5.26 o
  -3   2  20         11.35          7.31         4.87 o
  -2   2  20          0.27         15.15         4.70 o
  -1   2  20         11.35         17.29         3.78 o
   0   2  20         11.15         22.11         4.42 o
   1   2  20          1.03          6.56         3.21 o
   2   2  20          0.40          7.79         7.77 o
 -11   3  20          0.26          8.95        10.95 o
 -10   3  20         21.63         15.67         9.76 o
  -9   3  20         10.63         -6.57        10.90 o
  -8   3  20          0.02         -0.58         6.85 o
  -7   3  20          4.04          3.92         5.48 o
  -6   3  20          0.13         -7.19         7.19 o
  -5   3  20         14.81          2.30         7.21 o
  -4   3  20          0.46         10.92         5.54 o
  -3   3  20          1.40          5.59         4.65 o
  -2   3  20         11.85          9.94         5.74 o
  -1   3  20         33.47         41.99         4.53 o
   0   3  20          7.58          3.30         7.02 o
   1   3  20          0.04          8.12         6.90 o
 -11   4  20          2.50         29.15        17.81 o
 -10   4  20          1.01          2.27         9.60 o
  -9   4  20          1.22         -4.04         9.98 o
  -8   4  20          4.73         14.39        11.01 o
  -7   4  20          3.35          5.84         6.20 o
  -6   4  20          0.10          2.51         4.96 o
  -5   4  20          0.00          8.62         7.82 o
  -4   4  20          6.12         -0.35         5.76 o
  -3   4  20          4.05         12.15         4.96 o
  -2   4  20         15.29         14.50         5.31 o
  -1   4  20          4.80          3.21         4.10 o
   0   4  20          0.14          7.81         9.71 o
   1   4  20          0.04          8.35        10.51 o
 -10   5  20          0.00          2.69         8.57 o
  -9   5  20          3.64          5.18         7.86 o
  -8   5  20          6.75         13.09         8.19 o
  -7   5  20         10.31         11.82         6.37 o
  -6   5  20         10.06         18.06         6.64 o
  -5   5  20         41.39         34.10         6.79 o
  -4   5  20          7.56          3.94         6.33 o
  -3   5  20          1.15          4.60         4.72 o
  -2   5  20          1.89         12.60         3.88 o
  -1   5  20          0.07          9.85         4.33 o
   0   5  20          2.94         -6.89         7.54 o
   1   5  20          2.50         12.65        15.75 o
 -10   6  20          2.21         -1.73         8.09 o
  -9   6  20          8.20         20.64         7.89 o
  -8   6  20          7.00         12.42         7.68 o
  -7   6  20          0.39         -3.10         7.42 o
  -6   6  20          2.94         17.84        10.96 o
  -5   6  20          0.00          3.44         5.60 o
  -4   6  20          3.72         -0.54         5.12 o
  -3   6  20          4.33          4.11         6.06 o
  -2   6  20          6.44         11.59         6.82 o
  -1   6  20          0.00         12.74        11.33 o
   0   6  20          3.79         20.26        17.39 o
  -9   7  20          0.33          8.43         7.40 o
  -8   7  20         18.31         26.65         9.30 o
  -7   7  20         14.34         15.86        11.07 o
  -6   7  20         36.68         32.19        11.59 o
  -5   7  20         13.93         24.82         6.47 o
  -4   7  20         13.15         11.16         5.83 o
  -3   7  20         13.88         24.47         8.47 o
  -2   7  20          1.99         12.31         6.01 o
  -1   7  20          1.50          6.68         9.95 o
  -8   8  20          1.16         -7.24        14.13 o
  -7   8  20          8.58         11.58         8.31 o
  -6   8  20          0.44         23.26        15.91 o
  -5   8  20          2.52         16.09        14.10 o
  -4   8  20          0.41          0.50         9.08 o
  -3   8  20          1.54          3.80         5.84 o
  -2   8  20          6.07          5.68         5.02 o
 -10   1  21          0.88         -7.24         7.24 o
  -9   1  21          0.13         10.84         9.33 o
  -8   1  21          6.65          2.97         6.71 o
  -7   1  21          0.98         -6.48         7.57 o
  -6   1  21          1.97          9.59         8.85 o
  -5   1  21          0.00         17.79         6.50 o
  -4   1  21          0.07          0.26         5.30 o
  -3   1  21          1.20          5.08         5.72 o
  -2   1  21          8.05         15.52         5.47 o
  -1   1  21         14.38         16.80         4.99 o
   0   1  21          0.81          6.69         6.72 o
 -10   2  21          2.82         10.93         7.91 o
  -9   2  21          2.73          9.08         8.54 o
  -8   2  21         13.76         -9.18        11.88 o
  -7   2  21          0.04          8.77         8.43 o
  -6   2  21          4.52         10.38         7.84 o
  -5   2  21          4.60          9.36         6.90 o
  -4   2  21          0.78          0.39         6.03 o
  -3   2  21          0.30          2.36         5.31 o
  -2   2  21          0.97          6.07         5.23 o
  -1   2  21          1.97          4.23         6.78 o
   0   2  21          5.20         19.27         7.70 o
 -10   3  21          3.36         33.94        11.88 o
  -9   3  21          1.65         20.12        11.17 o
  -8   3  21          4.95         -6.88         6.88 o
  -7   3  21          0.99         -4.34         7.20 o
  -6   3  21          4.69         19.92         7.50 o
  -5   3  21          0.81         -6.47         7.87 o
  -4   3  21          3.87         -1.02         7.97 o
  -3   3  21          3.76         11.43         7.03 o
  -2   3  21         15.01         10.14         6.04 o
  -1   3  21         30.88         21.35         5.17 o
   0   3  21          8.75         13.01        10.48 o
  -9   4  21          1.89          9.12        15.90 o
  -8   4  21          4.17          1.38         7.83 o
  -7   4  21          3.25          2.86         6.95 o
  -6   4  21          1.84          5.85         7.28 o
  -5   4  21          3.34          7.27         8.64 o
  -4   4  21          0.17          1.65         7.44 o
  -3   4  21          1.84         10.21         5.14 o
  -2   4  21          0.92          4.22         5.76 o
  -1   4  21          2.18         11.57         4.67 o
  -9   5  21          1.07          8.87        10.44 o
  -8   5  21          0.54          8.72         7.95 o
  -7   5  21          3.66         14.68        14.92 o
  -6   5  21          1.00          7.27         6.56 o
  -5   5  21          2.55         -0.56         7.18 o
  -4   5  21          9.86          3.26        12.11 o
  -3   5  21          0.07          7.80         5.23 o
  -2   5  21          1.41          6.81        10.93 o
  -8   6  21          1.11         -8.17        10.02 o
  -7   6  21          1.95          6.63        15.79 o
  -6   6  21          5.58         14.91         8.65 o
  -5   6  21          0.64         -1.48         9.42 o
  -4   6  21          0.09         -3.70        12.71 o
  -3   6  21          2.09          6.69         6.31 o
  -6   7  21         10.35         10.19        10.05 o
  -5   7  21          0.54         16.58         7.79 o
  -4   7  21          0.91         24.28        17.50 o
  -9   0  22          2.25         -4.00        13.45 o
  -8   0  22          1.24          3.58        13.12 o
  -7   0  22          3.23          5.60        16.81 o
  -6   0  22          0.30          9.39        13.34 o
  -5   0  22          4.96         35.79        16.81 o
  -4   0  22          3.30          6.30        10.89 o
  -3   0  22          1.54         -6.83         8.78 o
  -2   0  22          2.35         21.10        12.96 o
  -9   1  22         37.52         11.37        11.04 o
  -8   1  22          0.94         -5.64        12.95 o
  -7   1  22          6.05         -5.42         9.94 o
  -6   1  22          7.00         32.98        11.57 o
  -5   1  22          5.77         25.80         8.65 o
  -4   1  22          5.64         21.65         8.19 o
  -3   1  22          2.40         16.61         7.62 o
  -2   1  22          0.00         17.08         5.90 o
  -8   2  22          0.09          0.02         9.31 o
  -7   2  22          0.10          5.30        13.23 o
  -6   2  22          0.40         16.49         9.48 o
  -5   2  22          0.01          2.07         8.56 o
  -4   2  22          1.81         16.83         7.39 o
  -3   2  22          0.34         15.07         7.29 o
  -2   2  22          0.07         18.29        39.22 o
  -8   3  22          1.56         -1.14        10.53 o
  -7   3  22          6.49         24.64         8.85 o
  -6   3  22          0.64          0.26         8.25 o
  -5   3  22          0.47         13.43         7.81 o
  -4   3  22          0.77         14.46         8.81 o
  -3   3  22          0.26         14.76         6.25 o
  -7   4  22          0.13         14.43        15.41 o
  -6   4  22          0.41         10.96         8.16 o
  -5   4  22          3.31         -2.11        11.69 o
  -4   4  22          2.29          9.01         7.23 o
;
_shelx_res_file
;
TITL SIR92 run in space group P1 21/c1
    shelx.res
   created by SHELXL-2018/3 at 09:23:18 on 16-Dec-2019
CELL  0.71073  10.4660  12.1614  14.7636   90.000  110.362   90.000
ZERR     4.00   0.0004   0.0005   0.0006    0.000    0.001    0.000
LATT   1
SYMM  - X, 1/2 + Y, 1/2 - Z
SFAC  C    H    N    O    S
UNIT  72 56 8 16 8
MERG   2
FMAP   2
PLAN   25
ACTA
BOND   $H
CONF
L.S.  10
WGHT    0.103500    1.154800
FVAR       0.26720
S1    5    0.502894    0.127352    0.556024    11.00000    0.05132    0.03446 =
         0.06602   -0.00149    0.02380   -0.00540
S2    5    0.830620    0.295254    0.330896    11.00000    0.04976    0.04942 =
         0.06358   -0.01002    0.02367   -0.01178
O4    4    0.614715    0.424829    0.348948    11.00000    0.08093    0.03294 =
         0.08586   -0.00565    0.03868   -0.00469
O3    4    0.394426    0.402324    0.329766    11.00000    0.07300    0.04484 =
         0.07931    0.00338    0.03410    0.02320
O2    4    0.963339    0.194519    0.585477    11.00000    0.04232    0.06310 =
         0.08337   -0.00659    0.02782    0.01399
O1    4    0.779947    0.091984    0.573576    11.00000    0.06265    0.03888 =
         0.09157   -0.00329    0.03540    0.00770
N1    3    0.997018    0.309379    0.589254    11.00000    0.03739    0.06926 =
         0.06790   -0.01095    0.02372   -0.00388
C5    1    0.652113    0.325860    0.577401    11.00000    0.03446    0.02989 =
         0.03941   -0.00217    0.01467    0.00095
AFIX  43
H5    2    0.644338    0.401627    0.582265    11.00000   -1.20000
AFIX   0
C11   1    0.502415    0.245105    0.316215    11.00000    0.04174    0.03623 =
         0.03311    0.00134    0.01573    0.00509
N2    3    0.296018    0.312441    0.309897    11.00000    0.05303    0.06184 =
         0.06711    0.00058    0.02633    0.01908
C14   1    0.597022    0.169211    0.315232    11.00000    0.03743    0.03182 =
         0.04218   -0.00195    0.01764   -0.00149
AFIX  43
H14   2    0.563541    0.097687    0.305693    11.00000   -1.20000
AFIX   0
C3    1    0.890776    0.363207    0.586771    11.00000    0.03366    0.05255 =
         0.04261   -0.00491    0.01761   -0.00427
C16   1    0.820259    0.079506    0.332568    11.00000    0.03394    0.06055 =
         0.04943   -0.01001    0.02026   -0.00571
AFIX  43
H16   2    0.790390    0.007312    0.331323    11.00000   -1.20000
AFIX   0
C15   1    0.736841    0.177133    0.325847    11.00000    0.03543    0.03729 =
         0.03848   -0.00329    0.01522   -0.00179
[truncated: 4,195 more chars]
